# Supplementary material for: N,N,N′-Trimethyl-N′′-(4-nitro­phen­yl)-N′-phenyl­guanidine
Source: Acta Crystallogr Sect E Struct Rep Online. 2014 Apr 5;70(Pt 5):o516–7. doi: 10.1107/S160053681400693X (PMC4011204; doi:10.1107/S160053681400693X)
Supplement: Supplementary file 1 [file e-70-0o516-sup1.cif]

##############################################################################
#                                                                            #
# This CIF contains the data in a paper accepted for publication in          #
# Acta Crystallographica Section E. It conforms to the requirements of       #
# Notes for Authors for Acta Crystallographica Section E, and has been       #
# peer reviewed under the auspices of the IUCr Commission on Journals.       #
#                                                                            #
# Full details of the Crystallographic Information File format               #
# are given in the paper "The Crystallographic Information File (CIF):       #
# a New Standard Archive File for Crystallography" by S. R. Hall, F. H.      #
# Allen and I. D. Brown [Acta Cryst. (1991), A47, 655-685].                  #
#                                                                            #
# The current version of the core CIF dictionary is obtainable from          #
# ftp://ftp.iucr.org/pub/cif_core.dic.                                       #
#                                                                            #
# Software is freely available for graphical display of the structure(s)     #
# in this CIF. For information consult the CIF software page                 #
# http://www.iucr.org/resources/cif/software.                                #
#                                                                            #
# This file may be used for bona fide research purposes within the           #
# scientific community so long as proper attribution is given to the journal # 
# article from which it was obtained.                                        #
#                                                                            #
##############################################################################
data_I
_audit_creation_method     SHELXL97
_database_code_depnum_ccdc_archive     'CCDC 994178'
_chemical_name_systematic
;\
<i>N</i>,<i>N</i>,<i>N</i>'-Trimethyl-<i>N</i>''-(4-nitrophenyl)-\
<i>N</i>'-phenylguanidine
;
_chemical_name_common     ?
_chemical_formula_moiety     'C16 H18 N4 O2'
_chemical_formula_sum     'C16 H18 N4 O2'
_chemical_formula_iupac     'C16 H18 N4 O2'
_chemical_formula_weight     298.34
_chemical_melting_point     ?
_symmetry_cell_setting     monoclinic
_symmetry_space_group_name_H-M     'C 2/c'
_symmetry_space_group_name_Hall     '-C 2yc'
loop_
    _symmetry_equiv_pos_as_xyz
    'x,y,z'
    '-x,y,1/2-z'
    '-x,-y,-z'
    'x,-y,1/2+z'
    '1/2+x,1/2+y,z'
    '1/2-x,1/2+y,1/2-z'
    '1/2-x,1/2-y,-z'
    '1/2+x,1/2-y,1/2+z'
_cell_length_a     18.409(2)
_cell_length_b     7.7140(8)
_cell_length_c     22.493(3)
_cell_angle_alpha     90.00
_cell_angle_beta     109.503(7)
_cell_angle_gamma     90.00
_cell_volume     3010.9(6)
_cell_formula_units_Z     8
_cell_measurement_reflns_used     35
_cell_measurement_theta_min     14
_cell_measurement_theta_max     17
_cell_measurement_temperature     293(2)
_exptl_crystal_description     plate
_exptl_crystal_colour     colorless
_exptl_crystal_size_max     0.35
_exptl_crystal_size_mid     0.25
_exptl_crystal_size_min     0.20
_exptl_crystal_density_diffrn     1.316
_exptl_crystal_density_meas     ?
_exptl_crystal_density_method     'not measured'
_exptl_crystal_F_000     1264
_exptl_absorpt_coefficient_mu     0.090
_exptl_absorpt_correction_type     none
_exptl_absorpt_process_details     ?
_exptl_absorpt_correction_T_min     ?
_exptl_absorpt_correction_T_max     ?
_exptl_special_details     ?
_diffrn_ambient_temperature     293(2)
_diffrn_radiation_type     MoK\a
_diffrn_radiation_wavelength     0.71073
_diffrn_radiation_source     'sealed tube'
_diffrn_radiation_monochromator     graphite
_diffrn_measurement_device_type     'Nicolet P3/F'
_diffrn_measurement_method     'Wyckoff scan'
_diffrn_detector_area_resol_mean     ?
_diffrn_reflns_number     2974
_diffrn_reflns_av_R_equivalents     0.0000
_diffrn_reflns_av_sigmaI/netI     0.0308
_diffrn_reflns_theta_min     1.92
_diffrn_reflns_theta_max     26.00
_diffrn_reflns_theta_full     26.00
_diffrn_measured_fraction_theta_max     1.000
_diffrn_measured_fraction_theta_full     1.000
_diffrn_reflns_limit_h_min     -22
_diffrn_reflns_limit_h_max     21
_diffrn_reflns_limit_k_min     0
_diffrn_reflns_limit_k_max     9
_diffrn_reflns_limit_l_min     0
_diffrn_reflns_limit_l_max     27
_diffrn_standards_number     3
_diffrn_standards_interval_count     50
_diffrn_standards_interval_time     ?
_diffrn_standards_decay_%     3
_refine_special_details
;
Refinement of <i>F</i>^2^ against ALL reflections. The weighted <i>R</i>-factor
<i>wR</i> and goodness of fit <i>S</i> are based on <i>F</i>^2^, conventional
<i>R</i>-factors <i>R</i> are based on <i>F</i>, with <i>F</i> set to zero for
negative <i>F</i>^2^. The threshold expression of <i>F</i>^2^ >
\s(<i>F</i>^2^) is used only for calculating <i>R</i>-factors(gt) <i>etc</i>.
and is not relevant to the choice of reflections for refinement.
<i>R</i>-factors based on <i>F</i>^2^ are statistically about twice as large
as those based on <i>F</i>, and <i>R</i>-factors based on ALL data will be
even larger.
;
_reflns_number_total     2974
_reflns_number_gt     2237
_reflns_threshold_expression     I>2\s(I)
_refine_ls_structure_factor_coef     Fsqd
_refine_ls_matrix_type     full
_refine_ls_R_factor_all     0.0783
_refine_ls_R_factor_gt     0.0530
_refine_ls_wR_factor_gt     0.1140
_refine_ls_wR_factor_ref     0.1239
_refine_ls_goodness_of_fit_ref     1.055
_refine_ls_restrained_S_all     1.055
_refine_ls_number_reflns     2974
_refine_ls_number_parameters     203
_refine_ls_number_restraints     0
_refine_ls_hydrogen_treatment     constr
_refine_ls_weighting_scheme     calc
_refine_ls_weighting_details
         'calc w=1/[\s^2^(Fo^2^)+(0.0442P)^2^+2.9581P] where P=(Fo^2^+2Fc^2^)/3'
_atom_sites_solution_hydrogens     geom
_atom_sites_solution_primary     direct
_atom_sites_solution_secondary     difmap
_refine_ls_shift/su_max     0.000
_refine_ls_shift/su_mean     0.000
_refine_diff_density_max     0.176
_refine_diff_density_min     -0.218
_refine_ls_extinction_method     'SHELXL97 (Sheldrick, 2008)'
_refine_ls_extinction_coef     0.0044(4)
_refine_ls_extinction_expression
                                    Fc^*^=kFc[1+0.001xFc^2^\l^3^/sin(2\q)]^-1/4^
loop_
    _atom_type_symbol
    _atom_type_description
    _atom_type_scat_dispersion_real
    _atom_type_scat_dispersion_imag
    _atom_type_scat_source
    C C 0.0033 0.0016 'International Tables Vol C Tables 4.2.6.8 and 6.1.1.4'
    H H 0.0000 0.0000 'International Tables Vol C Tables 4.2.6.8 and 6.1.1.4'
    N N 0.0061 0.0033 'International Tables Vol C Tables 4.2.6.8 and 6.1.1.4'
    O O 0.0106 0.0060 'International Tables Vol C Tables 4.2.6.8 and 6.1.1.4'
_computing_data_collection     'XSCANS (Siemens, 1996)'
_computing_cell_refinement     'XSCANS (Siemens, 1996)'
_computing_data_reduction     'SHELXTL (Sheldrick, 2008)'
_computing_structure_solution     'SHELXS97 (Sheldrick, 2008)'
_computing_structure_refinement     'SHELXL97 (Sheldrick, 2008)'
_computing_molecular_graphics     'DIAMOND (Brandenburg & Putz, 2005)'
_computing_publication_material     'SHELXL97 (Sheldrick, 2008)'
loop_
    _atom_site_type_symbol
    _atom_site_label
    _atom_site_fract_x
    _atom_site_fract_y
    _atom_site_fract_z
    _atom_site_U_iso_or_equiv
    _atom_site_adp_type
    _atom_site_calc_flag
    _atom_site_refinement_flags
    _atom_site_occupancy
    _atom_site_symmetry_multiplicity
    _atom_site_disorder_assembly
    _atom_site_disorder_group
    C C1 0.11956(11) 0.3349(3) 0.21285(9) 0.0330(4) Uani d . 1 1 . .
    N N1 0.09025(10) 0.2129(2) 0.16803(8) 0.0384(4) Uani d . 1 1 . .
    N N2 0.16570(9) 0.4615(2) 0.19854(7) 0.0356(4) Uani d . 1 1 . .
    N N3 0.10725(10) 0.3212(2) 0.26620(7) 0.0384(4) Uani d . 1 1 . .
    C C2 0.12086(14) 0.1763(3) 0.11771(10) 0.0493(6) Uani d . 1 1 . .
    H H2A 0.0856 0.2179 0.0784 0.074 Uiso calc R 1 1 . .
    H H2B 0.1276 0.0534 0.1150 0.074 Uiso calc R 1 1 . .
    H H2C 0.1697 0.2333 0.1264 0.074 Uiso calc R 1 1 . .
    C C3 0.03122(15) 0.0957(3) 0.17362(11) 0.0544(6) Uani d . 1 1 . .
    H H3A 0.0551 -0.0061 0.1964 0.082 Uiso calc R 1 1 . .
    H H3B -0.0021 0.0632 0.1323 0.082 Uiso calc R 1 1 . .
    H H3C 0.0016 0.1525 0.1958 0.082 Uiso calc R 1 1 . .
    C C4 0.24120(12) 0.4984(3) 0.24453(11) 0.0467(5) Uani d . 1 1 . .
    H H4A 0.2483 0.4306 0.2818 0.070 Uiso calc R 1 1 . .
    H H4B 0.2445 0.6194 0.2552 0.070 Uiso calc R 1 1 . .
    H H4C 0.2805 0.4697 0.2269 0.070 Uiso calc R 1 1 . .
    C C5 0.13871(12) 0.5590(3) 0.14236(9) 0.0351(4) Uani d . 1 1 . .
    C C6 0.05972(12) 0.5794(3) 0.11112(10) 0.0426(5) Uani d . 1 1 . .
    H H6 0.0246 0.5297 0.1277 0.051 Uiso calc R 1 1 . .
    C C7 0.03365(14) 0.6734(3) 0.05569(10) 0.0506(6) Uani d . 1 1 . .
    H H7 -0.0191 0.6847 0.0349 0.061 Uiso calc R 1 1 . .
    C C8 0.08444(15) 0.7502(3) 0.03083(10) 0.0529(6) Uani d . 1 1 . .
    H H8 0.0665 0.8125 -0.0067 0.063 Uiso calc R 1 1 . .
    C C9 0.16233(15) 0.7334(3) 0.06238(11) 0.0529(6) Uani d . 1 1 . .
    H H9 0.1971 0.7867 0.0462 0.064 Uiso calc R 1 1 . .
    C C10 0.18983(13) 0.6391(3) 0.11746(10) 0.0451(5) Uani d . 1 1 . .
    H H10 0.2426 0.6291 0.1380 0.054 Uiso calc R 1 1 . .
    C C11 0.11811(11) 0.4595(3) 0.30767(9) 0.0343(4) Uani d . 1 1 . .
    C C12 0.14071(12) 0.4207(3) 0.37217(9) 0.0381(5) Uani d . 1 1 . .
    H H12 0.1473 0.3054 0.3849 0.046 Uiso calc R 1 1 . .
    C C13 0.15342(12) 0.5484(3) 0.41700(9) 0.0389(5) Uani d . 1 1 . .
    H H13 0.1689 0.5200 0.4596 0.047 Uiso calc R 1 1 . .
    C C14 0.14288(11) 0.7195(3) 0.39797(9) 0.0359(5) Uani d . 1 1 . .
    C C15 0.11713(12) 0.7640(3) 0.33462(9) 0.0400(5) Uani d . 1 1 . .
    H H15 0.1088 0.8795 0.3224 0.048 Uiso calc R 1 1 . .
    C C16 0.10416(12) 0.6349(3) 0.29011(9) 0.0403(5) Uani d . 1 1 . .
    H H16 0.0858 0.6639 0.2476 0.048 Uiso calc R 1 1 . .
    N N4 0.15796(10) 0.8552(2) 0.44528(8) 0.0420(4) Uani d . 1 1 . .
    O O1 0.17013(11) 0.8141(2) 0.50039(7) 0.0594(5) Uani d . 1 1 . .
    O O2 0.15764(12) 1.0061(2) 0.42853(9) 0.0682(6) Uani d . 1 1 . .
loop_
    _atom_site_aniso_label
    _atom_site_aniso_U_11
    _atom_site_aniso_U_22
    _atom_site_aniso_U_33
    _atom_site_aniso_U_12
    _atom_site_aniso_U_13
    _atom_site_aniso_U_23
    C1 0.0320(10) 0.0350(10) 0.0298(9) 0.0008(8) 0.0075(8) 0.0000(8)
    N1 0.0432(10) 0.0390(9) 0.0322(8) -0.0066(8) 0.0116(7) -0.0069(7)
    N2 0.0323(8) 0.0417(10) 0.0296(8) -0.0062(7) 0.0062(7) -0.0008(7)
    N3 0.0466(10) 0.0382(10) 0.0318(8) -0.0040(8) 0.0148(7) -0.0027(7)
    C2 0.0575(14) 0.0557(14) 0.0345(11) 0.0041(12) 0.0152(10) -0.0095(10)
    C3 0.0602(15) 0.0503(14) 0.0496(13) -0.0181(12) 0.0141(11) -0.0088(11)
    C4 0.0341(11) 0.0515(14) 0.0465(12) -0.0057(10) 0.0027(9) 0.0047(10)
    C5 0.0376(10) 0.0360(11) 0.0314(9) -0.0010(9) 0.0113(8) -0.0025(8)
    C6 0.0363(11) 0.0529(13) 0.0386(11) -0.0004(10) 0.0124(9) 0.0043(10)
    C7 0.0445(13) 0.0609(15) 0.0408(12) 0.0045(11) 0.0068(10) 0.0038(11)
    C8 0.0671(16) 0.0527(14) 0.0349(11) -0.0012(12) 0.0118(11) 0.0083(11)
    C9 0.0603(15) 0.0551(15) 0.0477(13) -0.0103(12) 0.0237(12) 0.0064(11)
    C10 0.0412(12) 0.0511(13) 0.0430(12) -0.0064(10) 0.0142(9) 0.0027(10)
    C11 0.0327(10) 0.0400(11) 0.0318(10) -0.0023(8) 0.0127(8) -0.0015(9)
    C12 0.0458(12) 0.0339(11) 0.0343(10) 0.0012(9) 0.0128(9) 0.0033(9)
    C13 0.0430(11) 0.0448(12) 0.0290(10) 0.0014(10) 0.0118(8) 0.0033(9)
    C14 0.0364(11) 0.0397(11) 0.0335(10) 0.0008(9) 0.0141(8) -0.0054(9)
    C15 0.0475(12) 0.0356(11) 0.0388(11) 0.0094(9) 0.0167(9) 0.0031(9)
    C16 0.0471(12) 0.0445(12) 0.0279(10) 0.0078(10) 0.0108(9) 0.0036(9)
    N4 0.0435(10) 0.0426(11) 0.0429(10) -0.0015(8) 0.0184(8) -0.0078(8)
    O1 0.0782(12) 0.0658(12) 0.0362(8) -0.0074(9) 0.0215(8) -0.0125(8)
    O2 0.1042(16) 0.0391(10) 0.0635(11) -0.0023(10) 0.0309(11) -0.0080(8)
_geom_special_details
;
All e.s.d.'s (except the e.s.d. in the dihedral angle between two l.s. planes)
are estimated using the full covariance matrix. The cell e.s.d.'s are taken
into account individually in the estimation of e.s.d.'s in distances, angles
and torsion angles; correlations between e.s.d.'s in cell parameters are only
used when they are defined by crystal symmetry. An approximate (isotropic)
treatment of cell e.s.d.'s is used for estimating e.s.d.'s involving l.s.
planes.
;
loop_
    _geom_bond_atom_site_label_1
    _geom_bond_atom_site_label_2
    _geom_bond_site_symmetry_2
    _geom_bond_distance
    _geom_bond_publ_flag
    C1 N3 . 1.298(2) ?
    C1 N1 . 1.353(2) ?
    C1 N2 . 1.401(3) ?
    N1 C2 . 1.451(3) ?
    N1 C3 . 1.451(3) ?
    N2 C5 . 1.411(2) ?
    N2 C4 . 1.457(2) ?
    N3 C11 . 1.387(2) ?
    C2 H2A . 0.9600 ?
    C2 H2B . 0.9600 ?
    C2 H2C . 0.9600 ?
    C3 H3A . 0.9600 ?
    C3 H3B . 0.9600 ?
    C3 H3C . 0.9600 ?
    C4 H4A . 0.9600 ?
    C4 H4B . 0.9600 ?
    C4 H4C . 0.9600 ?
    C5 C10 . 1.390(3) ?
    C5 C6 . 1.397(3) ?
    C6 C7 . 1.382(3) ?
    C6 H6 . 0.9300 ?
    C7 C8 . 1.374(3) ?
    C7 H7 . 0.9300 ?
    C8 C9 . 1.377(3) ?
    C8 H8 . 0.9300 ?
    C9 C10 . 1.379(3) ?
    C9 H9 . 0.9300 ?
    C10 H10 . 0.9300 ?
    C11 C12 . 1.402(3) ?
    C11 C16 . 1.408(3) ?
    C12 C13 . 1.372(3) ?
    C12 H12 . 0.9300 ?
    C13 C14 . 1.381(3) ?
    C13 H13 . 0.9300 ?
    C14 C15 . 1.386(3) ?
    C14 N4 . 1.452(3) ?
    C15 C16 . 1.375(3) ?
    C15 H15 . 0.9300 ?
    C16 H16 . 0.9300 ?
    N4 O2 . 1.223(2) ?
    N4 O1 . 1.226(2) ?
loop_
    _geom_angle_atom_site_label_1
    _geom_angle_atom_site_label_2
    _geom_angle_atom_site_label_3
    _geom_angle_site_symmetry_1
    _geom_angle_site_symmetry_3
    _geom_angle
    _geom_angle_publ_flag
    N3 C1 N1 . . 118.90(18) ?
    N3 C1 N2 . . 125.16(18) ?
    N1 C1 N2 . . 115.81(16) ?
    C1 N1 C2 . . 123.70(18) ?
    C1 N1 C3 . . 119.52(17) ?
    C2 N1 C3 . . 116.34(18) ?
    C1 N2 C5 . . 121.22(16) ?
    C1 N2 C4 . . 118.76(16) ?
    C5 N2 C4 . . 119.93(17) ?
    C1 N3 C11 . . 121.92(18) ?
    N1 C2 H2A . . 109.5 ?
    N1 C2 H2B . . 109.5 ?
    H2A C2 H2B . . 109.5 ?
    N1 C2 H2C . . 109.5 ?
    H2A C2 H2C . . 109.5 ?
    H2B C2 H2C . . 109.5 ?
    N1 C3 H3A . . 109.5 ?
    N1 C3 H3B . . 109.5 ?
    H3A C3 H3B . . 109.5 ?
    N1 C3 H3C . . 109.5 ?
    H3A C3 H3C . . 109.5 ?
    H3B C3 H3C . . 109.5 ?
    N2 C4 H4A . . 109.5 ?
    N2 C4 H4B . . 109.5 ?
    H4A C4 H4B . . 109.5 ?
    N2 C4 H4C . . 109.5 ?
    H4A C4 H4C . . 109.5 ?
    H4B C4 H4C . . 109.5 ?
    C10 C5 C6 . . 118.56(19) ?
    C10 C5 N2 . . 120.95(19) ?
    C6 C5 N2 . . 120.48(18) ?
    C7 C6 C5 . . 120.2(2) ?
    C7 C6 H6 . . 119.9 ?
    C5 C6 H6 . . 119.9 ?
    C8 C7 C6 . . 121.0(2) ?
    C8 C7 H7 . . 119.5 ?
    C6 C7 H7 . . 119.5 ?
    C7 C8 C9 . . 118.8(2) ?
    C7 C8 H8 . . 120.6 ?
    C9 C8 H8 . . 120.6 ?
    C8 C9 C10 . . 121.3(2) ?
    C8 C9 H9 . . 119.4 ?
    C10 C9 H9 . . 119.4 ?
    C9 C10 C5 . . 120.1(2) ?
    C9 C10 H10 . . 119.9 ?
    C5 C10 H10 . . 119.9 ?
    N3 C11 C12 . . 117.26(18) ?
    N3 C11 C16 . . 125.34(17) ?
    C12 C11 C16 . . 117.30(18) ?
    C13 C12 C11 . . 121.7(2) ?
    C13 C12 H12 . . 119.1 ?
    C11 C12 H12 . . 119.1 ?
    C12 C13 C14 . . 119.09(18) ?
    C12 C13 H13 . . 120.5 ?
    C14 C13 H13 . . 120.5 ?
    C13 C14 C15 . . 121.30(19) ?
    C13 C14 N4 . . 119.30(18) ?
    C15 C14 N4 . . 119.39(19) ?
    C16 C15 C14 . . 119.0(2) ?
    C16 C15 H15 . . 120.5 ?
    C14 C15 H15 . . 120.5 ?
    C15 C16 C11 . . 121.35(18) ?
    C15 C16 H16 . . 119.3 ?
    C11 C16 H16 . . 119.3 ?
    O2 N4 O1 . . 122.59(19) ?
    O2 N4 C14 . . 118.72(18) ?
    O1 N4 C14 . . 118.70(19) ?
loop_
    _geom_torsion_atom_site_label_1
    _geom_torsion_atom_site_label_2
    _geom_torsion_atom_site_label_3
    _geom_torsion_atom_site_label_4
    _geom_torsion_site_symmetry_1
    _geom_torsion_site_symmetry_2
    _geom_torsion_site_symmetry_3
    _geom_torsion_site_symmetry_4
    _geom_torsion
    _geom_torsion_publ_flag
    N3 C1 N1 C2 . . . . -157.1(2) ?
    N2 C1 N1 C2 . . . . 18.9(3) ?
    N3 C1 N1 C3 . . . . 15.0(3) ?
    N2 C1 N1 C3 . . . . -169.05(19) ?
    N3 C1 N2 C5 . . . . -130.6(2) ?
    N1 C1 N2 C5 . . . . 53.7(3) ?
    N3 C1 N2 C4 . . . . 46.0(3) ?
    N1 C1 N2 C4 . . . . -129.7(2) ?
    N1 C1 N3 C11 . . . . -163.60(18) ?
    N2 C1 N3 C11 . . . . 20.8(3) ?
    C1 N2 C5 C10 . . . . -158.0(2) ?
    C4 N2 C5 C10 . . . . 25.4(3) ?
    C1 N2 C5 C6 . . . . 23.1(3) ?
    C4 N2 C5 C6 . . . . -153.4(2) ?
    C10 C5 C6 C7 . . . . 1.9(3) ?
    N2 C5 C6 C7 . . . . -179.2(2) ?
    C5 C6 C7 C8 . . . . -1.0(4) ?
    C6 C7 C8 C9 . . . . -0.5(4) ?
    C7 C8 C9 C10 . . . . 1.1(4) ?
    C8 C9 C10 C5 . . . . -0.2(4) ?
    C6 C5 C10 C9 . . . . -1.3(3) ?
    N2 C5 C10 C9 . . . . 179.8(2) ?
    C1 N3 C11 C12 . . . . -149.4(2) ?
    C1 N3 C11 C16 . . . . 34.4(3) ?
    N3 C11 C12 C13 . . . . 179.57(19) ?
    C16 C11 C12 C13 . . . . -3.9(3) ?
    C11 C12 C13 C14 . . . . 0.7(3) ?
    C12 C13 C14 C15 . . . . 2.3(3) ?
    C12 C13 C14 N4 . . . . -178.60(18) ?
    C13 C14 C15 C16 . . . . -2.0(3) ?
    N4 C14 C15 C16 . . . . 178.97(19) ?
    C14 C15 C16 C11 . . . . -1.4(3) ?
    N3 C11 C16 C15 . . . . -179.51(19) ?
    C12 C11 C16 C15 . . . . 4.2(3) ?
    C13 C14 N4 O2 . . . . 171.2(2) ?
    C15 C14 N4 O2 . . . . -9.8(3) ?
    C13 C14 N4 O1 . . . . -9.2(3) ?
    C15 C14 N4 O1 . . . . 169.88(19) ?
loop_
    _geom_hbond_atom_site_label_D
    _geom_hbond_atom_site_label_H
    _geom_hbond_atom_site_label_A
    _geom_hbond_site_symmetry_A
    _geom_hbond_distance_DH
    _geom_hbond_distance_HA
    _geom_hbond_distance_DA
    _geom_hbond_angle_DHA
    _geom_hbond_publ_flag
    C12 H12 O2 1_545 0.93 2.49 3.416(3) 173 y
    C2 H2A O1 4_564 0.96 2.72 3.064(3) 102 y
_iucr_refine_instructions_details
;
TITL S1432RM IN C2/C
CELL  0.71073 18.40930  7.71360 22.49340 90.00000 109.50300 90.00000
ZERR 8  0.00240  0.00080  0.00340  0.00000  0.00700  0.00000
LATT 7
SYMM -X, Y, -Z+ 0.50000
SFAC C H N O
UNIT 128 144 32 16
L.S. 5
BOND $H
CONF
ACTA
EQIV $1 x, 1-y, 1/2+z
EQIV $2 x, 1+y, z
HTAB O1 H2A_$1
HTAB O2 H12_$2
FMAP 2
PLAN 10
WGHT    0.044200    2.958100
EXTI    0.004361
FVAR       0.28146
C1    1    0.119563    0.334880    0.212852    11.00000    0.03200    0.03502 =
         0.02982    0.00000    0.00747    0.00076
N1    3    0.090254    0.212886    0.168029    11.00000    0.04316    0.03904 =
         0.03221   -0.00693    0.01164   -0.00664
N2    3    0.165704    0.461490    0.198538    11.00000    0.03234    0.04166 =
         0.02957   -0.00080    0.00620   -0.00620
N3    3    0.107249    0.321193    0.266204    11.00000    0.04655    0.03821 =
         0.03177   -0.00266    0.01475   -0.00396
C2    1    0.120864    0.176271    0.117713    11.00000    0.05746    0.05569 =
         0.03449   -0.00952    0.01521    0.00413
AFIX 137
H2A   2    0.085605    0.217867    0.078446    11.00000   -1.50000
H2B   2    0.127574    0.053445    0.115008    11.00000   -1.50000
H2C   2    0.169670    0.233267    0.126384    11.00000   -1.50000
AFIX   0
C3    1    0.031216    0.095707    0.173620    11.00000    0.06020    0.05031 =
         0.04959   -0.00877    0.01412   -0.01814
AFIX 137
H3A   2    0.055070   -0.006076    0.196402    11.00000   -1.50000
H3B   2   -0.002062    0.063183    0.132309    11.00000   -1.50000
H3C   2    0.001578    0.152486    0.195846    11.00000   -1.50000
AFIX   0
C4    1    0.241199    0.498438    0.244526    11.00000    0.03410    0.05146 =
         0.04646    0.00469    0.00270   -0.00568
AFIX 137
H4A   2    0.248312    0.430599    0.281828    11.00000   -1.50000
H4B   2    0.244526    0.619392    0.255155    11.00000   -1.50000
H4C   2    0.280502    0.469668    0.226896    11.00000   -1.50000
AFIX   0
C5    1    0.138705    0.558976    0.142360    11.00000    0.03764    0.03603 =
         0.03139   -0.00251    0.01133   -0.00105
C6    1    0.059725    0.579431    0.111121    11.00000    0.03627    0.05294 =
         0.03864    0.00432    0.01243   -0.00043
AFIX  43
H6    2    0.024579    0.529709    0.127662    11.00000   -1.20000
AFIX   0
C7    1    0.033650    0.673362    0.055692    11.00000    0.04451    0.06095 =
         0.04077    0.00385    0.00683    0.00454
AFIX  43
H7    2   -0.019061    0.684712    0.034915    11.00000   -1.20000
AFIX   0
C8    1    0.084445    0.750228    0.030826    11.00000    0.06710    0.05273 =
         0.03493    0.00826    0.01178   -0.00118
AFIX  43
H8    2    0.066543    0.812520   -0.006659    11.00000   -1.20000
AFIX   0
C9    1    0.162334    0.733420    0.062381    11.00000    0.06032    0.05510 =
         0.04767    0.00639    0.02373   -0.01028
AFIX  43
H9    2    0.197062    0.786711    0.046225    11.00000   -1.20000
AFIX   0
C10   1    0.189829    0.639114    0.117464    11.00000    0.04122    0.05108 =
         0.04305    0.00270    0.01423   -0.00644
AFIX  43
H10   2    0.242649    0.629098    0.137992    11.00000   -1.20000
AFIX   0
C11   1    0.118106    0.459546    0.307666    11.00000    0.03268    0.04002 =
         0.03177   -0.00150    0.01271   -0.00226
C12   1    0.140710    0.420733    0.372169    11.00000    0.04577    0.03394 =
         0.03426    0.00334    0.01275    0.00122
AFIX  43
H12   2    0.147268    0.305424    0.384927    11.00000   -1.20000
AFIX   0
C13   1    0.153421    0.548383    0.416995    11.00000    0.04298    0.04476 =
         0.02897    0.00328    0.01184    0.00143
AFIX  43
H13   2    0.168921    0.520049    0.459598    11.00000   -1.20000
AFIX   0
C14   1    0.142878    0.719510    0.397973    11.00000    0.03643    0.03968 =
         0.03347   -0.00537    0.01414    0.00079
C15   1    0.117134    0.764013    0.334619    11.00000    0.04746    0.03562 =
         0.03877    0.00310    0.01673    0.00943
AFIX  43
H15   2    0.108760    0.879518    0.322392    11.00000   -1.20000
AFIX   0
C16   1    0.104158    0.634881    0.290110    11.00000    0.04708    0.04451 =
         0.02792    0.00362    0.01083    0.00783
AFIX  43
H16   2    0.085798    0.663949    0.247551    11.00000   -1.20000
AFIX   0
N4    3    0.157956    0.855241    0.445275    11.00000    0.04353    0.04262 =
         0.04291   -0.00776    0.01844   -0.00154
O1    4    0.170131    0.814099    0.500391    11.00000    0.07817    0.06582 =
         0.03616   -0.01246    0.02154   -0.00736
O2    4    0.157643    1.006105    0.428526    11.00000    0.10422    0.03911 =
         0.06352   -0.00801    0.03092   -0.00230
HKLF 4
REM  S1432RM IN C2/C
REM R1 =  0.0529 for   2237 Fo > 4sig(Fo)  and  0.0783 for all   2974 data
REM    203 parameters refined using      0 restraints
END
WGHT      0.0442      2.9581
REM Highest difference peak  0.176,  deepest hole -0.218,  1-sigma level  0.050
Q1    1   0.8710  0.7288  0.2494  11.00000  0.05    0.18
Q2    1   0.8493  0.7405  0.1285  11.00000  0.05    0.17
Q3    1   0.8568  0.5379  0.1971  11.00000  0.05    0.17
Q4    1   0.8273  0.5382  0.3758  11.00000  0.05    0.17
Q5    1   0.8800  0.4662  0.1086  11.00000  0.05    0.17
Q6    1   0.8576  0.7738  0.0829  11.00000  0.05    0.17
Q7    1   0.8676  0.7984  0.3627  11.00000  0.05    0.16
Q8    1   0.8869  0.4475  0.1567  11.00000  0.05    0.16
Q9    1   0.8592  0.6434  0.0877  11.00000  0.05    0.16
Q10   1   0.8917  0.5384  0.1984  11.00000  0.05    0.16
;
data_global
_journal_date_recd_electronic     2014-03-12
_journal_date_accepted     2014-03-28
_journal_name_full     'Acta Crystallographica, Section E'
_journal_year     2014
_journal_volume     70
_journal_issue      5
_journal_page_first     o516
_journal_page_last     o517
_journal_paper_category     QO
_journal_paper_doi     10.1107/S160053681400693X
_journal_coeditor_code     NR2049
_publ_contact_author_name     'Prof. Dr. Willi Kantlehner'
_publ_contact_author_address
;
Fakult\"at Chemie/Organische Chemie
Hochschule Aalen
Beethovenstrasse 1
D-73430 Aalen
Germany
;
_publ_contact_author_email     willi.kantlehner@htw-aalen.de
_publ_contact_author_fax     '49 7361 5762250'
_publ_contact_author_phone     '49 7361 5762152'
_publ_section_title
;\
<i>N</i>,<i>N</i>,<i>N</i>'-Trimethyl-<i>N</i>''-(4-nitrophenyl)-<i>N</i>'-\
phenylguanidine
;
loop_
    _publ_author_name
    _publ_author_address
    'Tiritiris, Ioannis'
;
Fakult\"at Chemie/Organische Chemie
Hochschule Aalen
Beethovenstrasse 1
D-73430 Aalen
Germany
;
    'Frey, Wolfgang'
;
Institut f\"ur Organische Chemie
Universit\"at Stuttgart
Pfaffenwaldring 55
70569 Stuttgart
Germany
;
    'Kantlehner, Willi'
;
Fakult\"at Chemie/Organische Chemie
Hochschule Aalen
Beethovenstrasse 1
D-73430 Aalen
Germany
;
