# Supplementary material for: N,N,N′-Trimethyl-N′′-(4-nitro­phen­yl)-N′-phenyl­guanidine
Source: Acta Crystallogr Sect E Struct Rep Online. 2014 Apr 5;70(Pt 5):o516–7. doi: 10.1107/S160053681400693X (PMC4011204; doi:10.1107/S160053681400693X)
Supplement: Supplementary file 2 [file e-70-0o516-Isup2.hkl]

# 
# h,k,l, Fc-squared, Fo-squared, sigma(Fo-squared) and status flag 
# 
data_I
_shelx_title ' S1432RM IN C2/C' 
_shelx_refln_list_code          4 
_shelx_F_calc_maximum      423.32 
_exptl_crystal_F_000      1264.00 
_reflns_d_resolution_high  0.8107 
 
loop_ 
 _symmetry_equiv_pos_as_xyz 
 'x, y, z' 
 '-x, y, -z+1/2' 
 'x+1/2, y+1/2, z' 
 '-x+1/2, y+1/2, -z+1/2' 
 '-x, -y, -z' 
 'x, -y, z-1/2' 
 '-x+1/2, -y+1/2, -z' 
 'x+1/2, -y+1/2, z-1/2' 
 
_cell_length_a    18.4093 
_cell_length_b     7.7136 
_cell_length_c    22.4934 
_cell_angle_alpha  90.000 
_cell_angle_beta  109.503 
_cell_angle_gamma  90.000 
 
_shelx_F_squared_multiplier     1.000 
 
loop_ 
 _refln_index_h 
 _refln_index_k 
 _refln_index_l 
 _refln_F_squared_calc 
 _refln_F_squared_meas 
 _refln_F_squared_sigma 
 _refln_observed_status 
   2   0   0     1959.58     2192.46     29.96 o 
   4   0   0   179196.83   208122.75    506.16 o 
   6   0   0    11326.33    11721.44    119.37 o 
   8   0   0     7120.33     7148.95    108.23 o 
  10   0   0     4244.47     4675.73    101.18 o 
  12   0   0      566.26      563.38     23.12 o 
  14   0   0     1173.30     1207.01     38.44 o 
  16   0   0      178.76      156.69     19.70 o 
  18   0   0       47.24       54.28     18.94 o 
  20   0   0       15.10       11.11     13.76 o 
   1   1   0    15612.80    15494.51     83.73 o 
   3   1   0    14011.31    13284.44    100.42 o 
   5   1   0     3469.95     3597.28     64.01 o 
   7   1   0      346.35      469.50     16.93 o 
   9   1   0      413.80      368.79     16.80 o 
  11   1   0      824.59      811.57     27.31 o 
  13   1   0       27.76       48.60     16.28 o 
  15   1   0       30.31        0.00     17.17 o 
  17   1   0      230.52      197.23     21.47 o 
  19   1   0        1.25       11.36     12.62 o 
  21   1   0       25.74       31.56     14.77 o 
   0   2   0     2807.19     2478.54     49.43 o 
   2   2   0     5804.84     5368.03     73.95 o 
   4   2   0     7748.26     7673.31     97.12 o 
   6   2   0     3138.67     3129.80     71.00 o 
   8   2   0      122.34       91.41     11.99 o 
  10   2   0     5872.20     5878.75    119.51 o 
  12   2   0       16.06       18.43     15.15 o 
  14   2   0      215.76      215.16     19.32 o 
  16   2   0       74.72       63.88     17.80 o 
  18   2   0        4.77        0.00     12.24 o 
  20   2   0       20.38       58.32     14.14 o 
   1   3   0        0.08        0.00      8.84 o 
   3   3   0     2104.52     2100.21     48.74 o 
   5   3   0      266.68      331.69     14.53 o 
   7   3   0      475.95      522.33     20.09 o 
   9   3   0      841.54      781.00     27.05 o 
  11   3   0        2.94        0.00     15.15 o 
  13   3   0     1526.62     1498.32     43.39 o 
  15   3   0       57.41       59.33     18.18 o 
  17   3   0       24.60       30.17     18.81 o 
  19   3   0        0.01        0.00     13.38 o 
   0   4   0     2536.06     2391.69     57.62 o 
   2   4   0     1279.24     1399.62     36.33 o 
   4   4   0     1518.04     1774.31     46.09 o 
   6   4   0        0.42        0.00     12.62 o 
   8   4   0       74.57       93.67     15.78 o 
  10   4   0      557.02      595.41     25.39 o 
  12   4   0      896.04      865.59     32.61 o 
  14   4   0       94.16       57.57     19.82 o 
  16   4   0       23.90       46.08     12.62 o 
  18   4   0        0.05       19.31     13.89 o 
   1   5   0      173.49      128.04     14.90 o 
   3   5   0     1356.54     1248.87     37.58 o 
   5   5   0      204.52      241.05     18.18 o 
   7   5   0       92.12      129.15     16.92 o 
   9   5   0      189.12      162.00     18.81 o 
  11   5   0      203.80      280.94     20.45 o 
  13   5   0       52.99       38.76     18.68 o 
  15   5   0      255.05      244.96     15.53 o 
  17   5   0        0.82       23.35     14.26 o 
   0   6   0      561.17      541.34     25.27 o 
   2   6   0      551.65      472.10     25.01 o 
   4   6   0       16.45        6.31     16.16 o 
   6   6   0       69.50       88.37     17.55 o 
   8   6   0      143.36      114.26     18.81 o 
  10   6   0      119.16      129.66     20.07 o 
  12   6   0       14.76       18.56     18.81 o 
  14   6   0      652.70      645.74     20.72 o 
  16   6   0        4.15       14.77     14.52 o 
   1   7   0       61.85       49.99     18.18 o 
   3   7   0      801.89      826.13     30.71 o 
   5   7   0       65.95       65.52     18.43 o 
   7   7   0     1325.05     1351.27     43.11 o 
   9   7   0      934.60      962.14     36.39 o 
  11   7   0      433.93      470.56     17.93 o 
  13   7   0      499.85      492.80     19.07 o 
   0   8   0       58.66      102.51     19.19 o 
   2   8   0       70.01       71.33     21.59 o 
   4   8   0      199.20      195.95     15.53 o 
   6   8   0       29.39       17.17     13.00 o 
   8   8   0       38.04       50.49     14.26 o 
  10   8   0       34.87       36.99     14.01 o 
   1   9   0      471.92      536.62     18.94 o 
   3   9   0       98.79      135.59     15.02 o 
   5   9   0      130.24      139.00     17.17 o 
 -21   1   1      130.03      124.23     15.15 o 
 -19   1   1       62.05       60.72     12.88 o 
 -17   1   1      178.35      161.23     20.07 o 
 -15   1   1       97.90      125.74     17.80 o 
 -13   1   1      448.98      457.39     22.74 o 
 -11   1   1      269.67      292.74     16.54 o 
  -9   1   1      388.73      445.59     17.81 o 
  -7   1   1      620.82      660.54     19.85 o 
  -5   1   1     2441.26     2339.20     52.34 o 
  -3   1   1       12.99       13.63      5.93 o 
  -1   1   1      718.90      650.88     16.88 o 
   1   1   1     7653.96     7285.33     63.13 o 
   3   1   1     1964.14     1886.42     41.28 o 
   5   1   1    24754.62    25045.25    172.61 o 
   7   1   1      410.85      482.07     17.94 o 
   9   1   1     3732.16     3784.17     99.08 o 
  11   1   1       76.20      115.26     15.40 o 
  13   1   1       11.23       46.20     15.91 o 
  15   1   1       33.78       37.11     17.80 o 
  17   1   1        9.83        0.00     17.80 o 
  19   1   1       13.12       24.36     13.25 o 
  21   1   1        9.50        0.00     14.90 o 
 -20   2   1       99.96       76.63     15.02 o 
 -18   2   1      300.57      291.06     15.91 o 
 -16   2   1       15.22       33.45     17.17 o 
 -14   2   1       26.71       45.95     16.79 o 
 -12   2   1        0.58        3.16     14.90 o 
 -10   2   1        1.33       46.71     13.38 o 
  -8   2   1     6264.54     6036.61    106.18 o 
  -6   2   1      492.12      446.93     16.81 o 
  -4   2   1     6382.03     5954.79     84.77 o 
  -2   2   1     8286.98     7567.86     86.64 o 
   0   2   1     4031.81     3831.74     60.84 o 
   2   2   1    37100.45    36253.86    184.92 o 
   4   2   1     1289.83     1257.68     31.68 o 
   6   2   1       39.97       35.47      9.47 o 
   8   2   1      203.85      187.15     13.89 o 
  10   2   1        0.04        0.00     13.63 o 
  12   2   1       16.98        8.71     15.91 o 
  14   2   1        0.88       37.11     16.28 o 
  16   2   1       72.84      115.51     18.18 o 
  18   2   1      175.07      118.55     14.65 o 
  20   2   1       12.29       23.35     14.39 o 
 -19   3   1       22.64        2.52     13.89 o 
 -17   3   1      509.09      463.16     25.13 o 
 -15   3   1      307.17      321.38     21.85 o 
 -13   3   1     1416.81     1393.54     41.61 o 
 -11   3   1       13.29       16.54     15.78 o 
  -9   3   1       77.97       93.30     14.27 o 
  -7   3   1      694.43      675.78     22.50 o 
  -5   3   1       93.03      137.75     11.11 o 
  -3   3   1       27.24       26.89      8.96 o 
  -1   3   1     1220.41     1164.81     31.79 o 
   1   3   1       74.65       88.00      9.60 o 
   3   3   1      972.66     1035.26     28.85 o 
   5   3   1      997.71     1126.86     31.76 o 
   7   3   1     4690.78     4706.43    100.51 o 
   9   3   1      149.53      158.08     15.91 o 
  11   3   1      812.98      787.25     29.32 o 
  13   3   1      287.99      262.53     20.71 o 
  15   3   1       41.20       39.01     17.80 o 
  17   3   1      146.68      119.94     14.52 o 
  19   3   1        2.50       41.02     13.89 o 
 -18   4   1        4.64       22.09     13.89 o 
 -16   4   1      116.71       68.80     20.45 o 
 -14   4   1      700.74      654.94     28.55 o 
 -12   4   1        2.32       15.27     16.54 o 
 -10   4   1     1008.53     1071.80     33.50 o 
  -8   4   1      767.45      707.92     27.17 o 
  -6   4   1        0.01        0.00     12.24 o 
  -4   4   1     1490.94     1453.81     38.23 o 
  -2   4   1     3618.63     3391.87     68.18 o 
   0   4   1       45.49       64.89     11.24 o 
   2   4   1      324.00      272.21     15.28 o 
   4   4   1     1830.60     1916.43     48.65 o 
   6   4   1      176.79      201.91     16.16 o 
   8   4   1      115.86      128.65     16.16 o 
  10   4   1      397.95      344.30     21.35 o 
  12   4   1     1214.46     1135.24     36.92 o 
  14   4   1      386.98      340.35     22.73 o 
  16   4   1      346.47      330.98     16.04 o 
  18   4   1       85.60      108.69     14.52 o 
 -17   5   1       11.89        8.46     14.77 o 
 -15   5   1       75.71       78.14     13.51 o 
 -13   5   1        6.63       18.18     19.06 o 
 -11   5   1       36.85       26.00     17.42 o 
  -9   5   1      153.72      150.50     18.43 o 
  -7   5   1      442.03      534.18     24.51 o 
  -5   5   1        2.95       34.84     14.14 o 
  -3   5   1      409.88      414.58     21.35 o 
  -1   5   1      351.07      333.07     18.82 o 
   1   5   1      720.89      783.10     27.55 o 
   3   5   1      615.53      596.80     24.77 o 
   5   5   1     1734.72     1767.66     49.24 o 
   7   5   1        5.19        0.76     15.53 o 
   9   5   1      457.65      446.13     22.61 o 
  11   5   1      913.82     1002.55     34.88 o 
  13   5   1       28.28       22.97     18.68 o 
  15   5   1      241.72      228.66     15.15 o 
  17   5   1        2.33        0.00     13.89 o 
 -16   6   1        3.70        0.00     14.39 o 
 -14   6   1      713.22      787.15     22.49 o 
 -12   6   1        9.24       65.51     19.31 o 
 -10   6   1      480.21      480.71     25.77 o 
  -8   6   1      159.89      131.69     18.05 o 
  -6   6   1       71.05       88.75     17.55 o 
  -4   6   1      410.19      376.13     21.72 o 
  -2   6   1        4.99        0.00     16.79 o 
   0   6   1      148.04      150.75     17.68 o 
   2   6   1       37.36       29.92     16.41 o 
   4   6   1      334.43      301.71     21.22 o 
   6   6   1       14.97       47.34     17.17 o 
   8   6   1      476.92      485.02     24.25 o 
  10   6   1      101.70       96.20     19.69 o 
  12   6   1      213.38      234.97     22.73 o 
  14   6   1      168.54      140.65     14.90 o 
  16   6   1      161.02      202.13     17.30 o 
 -13   7   1      247.18      252.40     16.29 o 
 -11   7   1      486.21      531.08     18.57 o 
  -9   7   1      643.79      702.86     31.08 o 
  -7   7   1        1.19        0.00     18.93 o 
  -5   7   1      193.70      207.70     20.20 o 
  -3   7   1      816.66      907.27     31.84 o 
  -1   7   1       68.28       56.68     17.42 o 
   1   7   1     1428.57     1498.18     45.27 o 
   3   7   1      755.99      815.09     30.96 o 
   5   7   1     1709.94     1737.40     49.33 o 
   7   7   1       77.86       89.00     19.44 o 
   9   7   1       96.61       27.77     21.97 o 
  11   7   1       47.89       57.31     13.89 o 
  13   7   1      102.91      118.42     15.78 o 
 -10   8   1        7.93       35.98     14.14 o 
  -8   8   1        0.52        0.88     13.51 o 
  -6   8   1        9.14       11.23     12.88 o 
  -4   8   1      133.79      136.22     13.89 o 
  -2   8   1        0.08        0.00     18.05 o 
   0   8   1      360.65      350.81     23.99 o 
   2   8   1      116.50       87.49     19.82 o 
   4   8   1       10.69        0.00     12.88 o 
   6   8   1       13.57        0.00     13.00 o 
   8   8   1        1.38       21.71     13.51 o 
  10   8   1       11.11        0.00     14.52 o 
  -7   9   1        0.09        0.00     14.52 o 
  -5   9   1      106.35      142.02     15.53 o 
  -3   9   1       11.96       11.87     14.01 o 
  -1   9   1      102.11       99.86     14.90 o 
   1   9   1       89.01       72.34     14.77 o 
   3   9   1       54.92       56.05     14.52 o 
   5   9   1       15.35       19.44     14.52 o 
 -20   0   2       47.55       54.79     13.89 o 
 -18   0   2        2.62        9.59     17.17 o 
 -16   0   2      912.01      917.77     31.22 o 
 -14   0   2     1062.89     1163.01     37.04 o 
 -12   0   2     5752.33     5999.44    124.27 o 
 -10   0   2    10523.26    10857.18    147.60 o 
  -8   0   2    27119.38    26561.54    204.40 o 
  -6   0   2   120464.21   128347.89    431.47 o 
  -4   0   2    16628.32    16280.47    112.17 o 
  -2   0   2        2.97        3.79      5.18 o 
   0   0   2     3037.96     2884.93     30.57 o 
   2   0   2     1491.85     1559.81     31.86 o 
   4   0   2     7601.01     7602.46     86.20 o 
   6   0   2     1156.97      993.94     27.10 o 
   8   0   2     8153.86     8669.28    124.91 o 
  10   0   2     1539.39     1347.77     36.08 o 
  12   0   2       14.32        0.00     14.77 o 
  14   0   2     2058.11     1940.69     51.14 o 
  16   0   2      331.43      227.43     20.08 o 
  18   0   2      531.55      454.32     17.94 o 
  20   0   2      116.41       68.17     15.02 o 
 -21   1   2       49.61       50.24     14.52 o 
 -19   1   2        0.08        0.00     12.75 o 
 -17   1   2      421.95      440.52     23.36 o 
 -15   1   2      218.76      202.28     19.45 o 
 -13   1   2       55.29       30.93     15.65 o 
 -11   1   2     2119.74     2299.62     54.99 o 
  -9   1   2      752.45      727.27     23.39 o 
  -7   1   2      965.36      951.90     26.83 o 
  -5   1   2     1690.44     1663.24     37.09 o 
  -3   1   2    17069.50    15314.29    107.29 o 
  -1   1   2      958.27      889.96     19.95 o 
   1   1   2    13159.08    12871.03     90.71 o 
   3   1   2    39635.12    41751.98    165.42 o 
   5   1   2     1935.11     2087.96     54.73 o 
   7   1   2    10048.96    10262.77    129.65 o 
   9   1   2       14.91        0.00     11.87 o 
  11   1   2      646.45      693.75     25.65 o 
  13   1   2       33.69       28.78     16.28 o 
  15   1   2      501.27      508.40     24.25 o 
  17   1   2      526.78      523.29     25.39 o 
  19   1   2       81.37       46.84     13.89 o 
 -20   2   2       40.02       24.36     13.89 o 
 -18   2   2       73.17       63.37     19.95 o 
 -16   2   2        9.13       22.85     17.17 o 
 -14   2   2       89.88       79.16     17.04 o 
 -12   2   2     1704.54     1593.17     47.84 o 
 -10   2   2     3848.31     3928.45     95.98 o 
  -8   2   2     1235.58     1325.85     34.43 o 
  -6   2   2      172.45      165.31     11.24 o 
  -4   2   2      840.48      735.92     23.16 o 
  -2   2   2      148.03      134.01      9.98 o 
   0   2   2    12138.08    12008.71     98.78 o 
   2   2   2    10610.57     9830.22    103.56 o 
   4   2   2     3810.79     3691.65     72.50 o 
   6   2   2     1362.68     1516.03     38.25 o 
   8   2   2       39.19       31.06     11.36 o 
  10   2   2      382.28      438.94     20.08 o 
  12   2   2      117.05      160.72     17.80 o 
  14   2   2      476.26      459.01     23.11 o 
  16   2   2        3.36        8.08     17.42 o 
  18   2   2        0.33       36.48     12.88 o 
  20   2   2        3.43        0.00     14.52 o 
 -19   3   2      141.86      111.98     14.90 o 
 -17   3   2       14.83        0.00     18.81 o 
 -15   3   2      202.29      190.53     20.71 o 
 -13   3   2       87.33       97.46     17.55 o 
 -11   3   2      102.75      130.54     16.29 o 
  -9   3   2      255.34      241.46     16.29 o 
  -7   3   2      740.16      803.29     25.03 o 
  -5   3   2     4271.04     4659.02     90.65 o 
  -3   3   2      161.54      145.35     10.86 o 
  -1   3   2     1738.08     1675.30     42.24 o 
   1   3   2        2.56       12.24      9.21 o 
   3   3   2     6840.02     6334.13    100.89 o 
   5   3   2      612.14      539.09     20.60 o 
   7   3   2      704.52      804.03     27.30 o 
   9   3   2       57.77       67.03     15.15 o 
  11   3   2      556.34      538.06     25.01 o 
  13   3   2      207.05      201.90     20.08 o 
  15   3   2       89.66       77.01     18.68 o 
  17   3   2       43.87       42.04     13.25 o 
  19   3   2      245.62      268.05     17.05 o 
 -18   4   2      124.34       83.07     15.15 o 
 -16   4   2       46.86       28.78     19.82 o 
 -14   4   2      854.22      811.77     31.59 o 
 -12   4   2       83.85       77.26     17.17 o 
 -10   4   2       94.83       99.11     16.79 o 
  -8   4   2      364.64      375.89     19.70 o 
  -6   4   2        5.08        7.07     12.12 o 
  -4   4   2      433.26      366.13     17.43 o 
  -2   4   2       12.90        4.04     10.48 o 
   0   4   2      447.68      489.73     18.32 o 
   2   4   2     1768.52     2001.93     47.76 o 
   4   4   2     1691.61     1822.46     47.74 o 
   6   4   2       17.68       14.26     13.25 o 
   8   4   2       78.83       81.55     15.91 o 
  10   4   2     1649.61     1581.85     46.44 o 
  12   4   2       14.00       17.80     18.05 o 
  14   4   2      395.18      443.28     24.00 o 
  16   4   2       31.60       20.45     13.51 o 
  18   4   2       67.95       70.69     14.64 o 
 -17   5   2      337.09      325.79     17.17 o 
 -15   5   2       72.99      147.45     13.89 o 
 -13   5   2      126.68      138.37     19.19 o 
 -11   5   2        8.32       14.14     16.79 o 
  -9   5   2      519.01      475.35     23.62 o 
  -7   5   2      230.94      209.36     17.80 o 
  -5   5   2      280.57      245.00     19.07 o 
  -3   5   2      220.52      191.18     16.16 o 
  -1   5   2      438.14      472.08     21.10 o 
   1   5   2      289.47      267.99     17.05 o 
   3   5   2     1747.93     1771.32     47.47 o 
   5   5   2        2.51        0.00     15.02 o 
   7   5   2      848.54      829.48     30.96 o 
   9   5   2      383.79      349.46     22.61 o 
  11   5   2        0.30        6.44     17.04 o 
  13   5   2       33.00       25.75     19.19 o 
  15   5   2       32.39       40.77     13.25 o 
  17   5   2       55.41       48.48     15.15 o 
 -16   6   2       49.74       43.55     14.64 o 
 -14   6   2       70.61       71.45     14.01 o 
 -12   6   2       52.50       46.71     20.07 o 
 -10   6   2       62.92       84.83     19.19 o 
  -8   6   2      656.76      615.14     28.93 o 
  -6   6   2      344.77      384.68     21.47 o 
  -4   6   2       16.82       45.32     16.66 o 
  -2   6   2        0.33        0.00     16.16 o 
   0   6   2       46.78       37.24     16.03 o 
   2   6   2        7.41        0.00     16.28 o 
   4   6   2      211.76      248.24     19.45 o 
   6   6   2     2813.49     2796.96     66.14 o 
   8   6   2       90.19       44.56     19.06 o 
  10   6   2     1032.55     1081.73     38.29 o 
  12   6   2       97.66      118.16     14.27 o 
  14   6   2      175.34      181.81     15.53 o 
 -13   7   2        7.46        0.00     13.51 o 
 -11   7   2       14.15        2.65     12.88 o 
  -9   7   2       30.32      101.49     19.82 o 
  -7   7   2        4.18        0.00     18.18 o 
  -5   7   2       86.24       99.86     18.18 o 
  -3   7   2      539.85      569.18     26.27 o 
  -1   7   2       11.11        0.00     17.17 o 
   1   7   2     2126.04     2040.58     54.93 o 
   3   7   2      215.65      211.11     20.20 o 
   5   7   2      813.33      773.04     32.35 o 
   7   7   2      196.68      184.46     21.09 o 
   9   7   2       41.58       54.16     13.51 o 
  11   7   2       67.91       36.61     14.39 o 
  13   7   2       85.08      109.07     15.65 o 
 -12   8   2        0.06        0.00     14.52 o 
 -10   8   2        2.31        2.02     13.89 o 
  -8   8   2        3.15        0.00     13.38 o 
  -6   8   2      118.59      138.62     14.39 o 
  -4   8   2      487.24      469.96     18.44 o 
  -2   8   2      133.86      107.31     20.58 o 
   0   8   2       48.90       39.76     18.68 o 
   2   8   2      233.45      294.70     22.73 o 
   4   8   2      112.14       64.76     14.14 o 
   6   8   2       24.36       20.32     13.25 o 
   8   8   2        0.40        0.00     13.76 o 
  10   8   2       54.74       74.99     15.15 o 
  -7   9   2       12.77        0.00     15.02 o 
  -5   9   2      252.66      266.16     16.92 o 
  -3   9   2      193.81      206.55     16.67 o 
  -1   9   2      130.74      132.43     15.40 o 
   1   9   2      107.98      126.88     14.52 o 
   3   9   2       31.75       48.98     14.39 o 
   5   9   2       27.21       17.17     15.15 o 
 -21   1   3       21.29       21.71     13.76 o 
 -19   1   3       30.13       32.19     12.88 o 
 -17   1   3        0.31       22.34     17.55 o 
 -15   1   3      182.50      216.54     19.44 o 
 -13   1   3       92.25       79.16     15.78 o 
 -11   1   3     2209.51     2068.41     53.86 o 
  -9   1   3      866.84      802.59     26.43 o 
  -7   1   3    16138.78    15725.56    149.01 o 
  -5   1   3      830.98      856.15     25.32 o 
  -3   1   3    64669.12    62013.52    241.43 o 
  -1   1   3    12368.75    11517.11     86.91 o 
   1   1   3    32695.17    31039.37    130.99 o 
   3   1   3     3269.37     3126.01     58.66 o 
   5   1   3     3712.28     3493.06     69.91 o 
   7   1   3     1680.95     1716.75     42.20 o 
   9   1   3     1375.38     1524.02     40.75 o 
  11   1   3      805.33      760.77     28.19 o 
  13   1   3      211.80      234.10     19.57 o 
  15   1   3       40.94       49.99     17.80 o 
  17   1   3       79.44       95.94     19.69 o 
  19   1   3        7.85       18.56     13.51 o 
 -20   2   3      273.20      266.93     16.16 o 
 -18   2   3       82.98       63.12     18.68 o 
 -16   2   3     1352.02     1167.73     37.05 o 
 -14   2   3     1381.15     1431.84     41.10 o 
 -12   2   3      827.68      727.80     26.80 o 
 -10   2   3     1653.67     1588.57     41.40 o 
  -8   2   3      241.77      260.05     13.89 o 
  -6   2   3        0.92        0.00      8.46 o 
  -4   2   3      491.20      405.33     16.56 o 
  -2   2   3     2914.91     2753.78     55.63 o 
   0   2   3    18279.90    18208.19    129.76 o 
   2   2   3      349.39      398.59     16.18 o 
   4   2   3     6531.56     6882.89     99.45 o 
   6   2   3        5.51       26.38     10.10 o 
   8   2   3      432.17      332.39     17.94 o 
  10   2   3      697.77      665.49     26.16 o 
  12   2   3      421.32      402.54     22.61 o 
  14   2   3       39.00       49.36     16.66 o 
  16   2   3        0.02        8.96     18.18 o 
  18   2   3        4.46        6.06     13.25 o 
 -21   3   3       39.90       27.27     14.64 o 
 -19   3   3        1.99       28.28     13.25 o 
 -17   3   3      672.29      638.84     30.07 o 
 -15   3   3       81.96       73.85     17.55 o 
 -13   3   3      806.65      977.38     32.23 o 
 -11   3   3       39.28       19.44     14.90 o 
  -9   3   3      493.11      434.49     20.09 o 
  -7   3   3     4145.56     4634.06     94.97 o 
  -5   3   3       95.02       86.87     10.86 o 
  -3   3   3     6644.96     6504.45     99.50 o 
  -1   3   3     5763.30     5429.27     89.09 o 
   1   3   3     5080.72     5156.04     88.89 o 
   3   3   3     4210.94     4338.98     86.32 o 
   5   3   3     2414.17     2531.75     60.01 o 
   7   3   3     1530.90     1761.08     43.42 o 
   9   3   3      533.35      572.07     23.37 o 
  11   3   3        1.03        0.00     15.91 o 
  13   3   3      317.31      292.85     20.58 o 
  15   3   3        0.57        0.00     17.29 o 
  17   3   3        7.54       42.92     13.51 o 
  19   3   3       63.47       73.72     15.15 o 
 -20   4   3        6.62        0.00     14.26 o 
 -18   4   3       92.81       92.79     14.27 o 
 -16   4   3        0.03       59.33     18.18 o 
 -14   4   3        7.65       19.69     17.17 o 
 -12   4   3       83.92       83.45     17.80 o 
 -10   4   3        1.92        3.28     15.15 o 
  -8   4   3      371.58      382.21     19.58 o 
  -6   4   3       81.84       69.18     13.00 o 
  -4   4   3        6.85       23.10     10.98 o 
  -2   4   3      644.94      740.95     23.00 o 
   0   4   3      117.74      113.89     11.87 o 
   2   4   3     3362.25     3797.02     90.86 o 
   4   4   3      706.06      640.96     22.37 o 
   6   4   3      378.30      411.78     20.08 o 
   8   4   3     4194.79     4105.89     91.22 o 
  10   4   3     1733.22     1779.23     48.97 o 
  12   4   3     1372.34     1430.92     44.76 o 
  14   4   3      605.24      638.42     27.92 o 
  16   4   3       34.92       38.00     13.76 o 
  18   4   3       20.96        0.00     14.39 o 
 -17   5   3       82.72      112.35     14.52 o 
 -15   5   3       55.28       16.79     18.56 o 
 -13   5   3       51.17       55.67     17.67 o 
 -11   5   3      420.13      422.98     22.61 o 
  -9   5   3      238.59      231.08     20.08 o 
  -7   5   3      425.18      479.73     22.99 o 
  -5   5   3      113.24      128.65     15.66 o 
  -3   5   3        5.58        8.33     14.01 o 
  -1   5   3       54.72       51.76     14.01 o 
   1   5   3      942.62      908.03     31.23 o 
   3   5   3      522.31      525.94     25.01 o 
   5   5   3      421.07      403.95     21.73 o 
   7   5   3      910.32      974.38     33.24 o 
   9   5   3     1139.28     1082.29     37.42 o 
  11   5   3      656.06      647.07     29.31 o 
  13   5   3     1133.66     1117.83     37.16 o 
  15   5   3       60.01       58.95     14.26 o 
  17   5   3       73.82       66.40     15.78 o 
 -16   6   3       80.08       64.26     15.40 o 
 -14   6   3       39.18       41.41     13.25 o 
 -12   6   3       64.34       28.28     20.58 o 
 -10   6   3        5.19       17.42     17.17 o 
  -8   6   3       51.18      108.44     17.17 o 
  -6   6   3      167.16      164.64     18.81 o 
  -4   6   3      220.32      244.96     19.32 o 
  -2   6   3      347.32      336.19     21.47 o 
   0   6   3     3473.96     3262.22     74.60 o 
   2   6   3      797.73      782.63     30.46 o 
   4   6   3     3975.40     3739.08     95.44 o 
   6   6   3     2279.12     2297.18     62.16 o 
   8   6   3     1379.76     1346.91     41.10 o 
  10   6   3     1081.11     1105.03     38.17 o 
  12   6   3       30.71       16.66     13.76 o 
  14   6   3       43.37       11.87     14.26 o 
 -15   7   3       49.91       48.35     15.02 o 
 -13   7   3        9.10       38.12     13.76 o 
 -11   7   3       37.28       50.49     13.51 o 
  -9   7   3       48.79        0.00     19.57 o 
  -7   7   3        9.27       27.01     17.80 o 
  -5   7   3      111.34      148.47     18.94 o 
  -3   7   3       39.94       36.10     17.17 o 
  -1   7   3      609.22      691.27     27.29 o 
   1   7   3        8.81        0.00     17.17 o 
   3   7   3      502.92      505.99     26.65 o 
   5   7   3       28.75       63.87     18.56 o 
   7   7   3      260.27      251.40     22.35 o 
   9   7   3       34.37       19.95     14.26 o 
  11   7   3       53.61       29.92     14.14 o 
  13   7   3       98.61      138.24     16.03 o 
 -12   8   3       29.46       51.88     14.64 o 
 -10   8   3       23.71        5.18     14.14 o 
  -8   8   3        7.84       41.03     13.51 o 
  -6   8   3        2.55       29.29     12.88 o 
  -4   8   3      180.07      190.65     14.65 o 
  -2   8   3      293.04      339.80     23.99 o 
   0   8   3      148.11      176.63     21.08 o 
   2   8   3      247.91      239.78     14.77 o 
   4   8   3        0.00        0.00     12.50 o 
   6   8   3        0.01        0.00     12.62 o 
   8   8   3      138.71      124.73     14.90 o 
  10   8   3       24.80        0.38     15.02 o 
  -7   9   3      137.39      176.75     16.16 o 
  -5   9   3      153.44      169.43     16.03 o 
  -3   9   3      313.30      324.14     17.43 o 
  -1   9   3       30.84       20.32     13.51 o 
   1   9   3       75.58       71.70     15.02 o 
   3   9   3       43.69       51.13     14.77 o 
   5   9   3        2.75       34.46     14.64 o 
 -22   0   4      190.28      212.23     16.54 o 
 -20   0   4        1.94       13.25     12.75 o 
 -18   0   4     1674.31     1577.60     50.09 o 
 -16   0   4     1027.64     1017.91     36.15 o 
 -14   0   4    10918.13    10388.86    175.48 o 
 -12   0   4    11679.52    10960.65    165.20 o 
 -10   0   4     8114.00     8133.66    127.05 o 
  -8   0   4    20996.03    20292.68    177.47 o 
  -6   0   4     6568.16     6554.49     88.08 o 
  -4   0   4    52557.71    52024.15    183.71 o 
  -2   0   4    10543.24     9563.12     78.34 o 
   0   0   4     4586.75     4477.05     54.03 o 
   2   0   4      288.36      243.55     12.26 o 
   4   0   4     1607.43     1691.88     40.22 o 
   6   0   4     5429.45     6415.51    100.81 o 
   8   0   4     7538.72     8044.48    127.25 o 
  10   0   4        0.73        0.00     14.01 o 
  12   0   4        4.15       30.17     16.16 o 
  14   0   4       54.13       84.71     17.17 o 
  16   0   4       19.09       29.16     18.43 o 
  18   0   4       66.16       46.96     13.89 o 
  20   0   4       57.27       75.49     14.90 o 
 -21   1   4       61.29       59.08     14.39 o 
 -19   1   4        1.09        0.00     12.50 o 
 -17   1   4       94.05       87.99     18.43 o 
 -15   1   4     1795.46     1713.41     49.35 o 
 -13   1   4       78.18       79.28     15.91 o 
 -11   1   4     2154.43     2132.25     52.34 o 
  -9   1   4     5660.53     5649.22    101.47 o 
  -7   1   4      254.41      288.51     13.26 o 
  -5   1   4        0.72       13.13      8.46 o 
  -3   1   4    17554.69    16377.43    119.53 o 
  -1   1   4      143.29      117.86      8.21 o 
   1   1   4     2288.40     2436.34     48.70 o 
   3   1   4      568.80      620.88     19.48 o 
   5   1   4     4596.70     4926.82     86.76 o 
   7   1   4      366.67      377.48     16.42 o 
   9   1   4     2315.01     2381.82     55.27 o 
  11   1   4       57.56       91.15     16.29 o 
  13   1   4      343.63      336.06     20.46 o 
  15   1   4      413.15      413.36     23.11 o 
  17   1   4      262.91      286.37     15.53 o 
  19   1   4        1.08       15.15     14.26 o 
 -20   2   4       42.85        0.00     13.89 o 
 -18   2   4       20.03        4.80     18.43 o 
 -16   2   4      408.85      400.86     22.10 o 
 -14   2   4     1352.39     1260.56     39.84 o 
 -12   2   4       86.79       65.90     15.15 o 
 -10   2   4      786.68      766.97     25.16 o 
  -8   2   4     2474.68     2680.77     59.02 o 
  -6   2   4     2199.18     2081.38     47.48 o 
  -4   2   4    13631.25    12687.06    125.83 o 
  -2   2   4    28076.46    27849.73    167.40 o 
   0   2   4     2411.78     2368.53     54.48 o 
   2   2   4     2801.55     2988.92     64.04 o 
   4   2   4      295.59      337.29     14.78 o 
   6   2   4      546.16      514.11     20.09 o 
   8   2   4     7306.49     7271.86    128.69 o 
  10   2   4      247.99      236.52     17.55 o 
  12   2   4        7.62        0.00     16.16 o 
  14   2   4      117.97      114.00     19.06 o 
  16   2   4       15.90       25.63     18.43 o 
  18   2   4      120.73       86.86     14.52 o 
 -21   3   4       16.65        6.31     14.39 o 
 -19   3   4       11.09       55.42     13.51 o 
 -17   3   4      486.24      488.03     24.88 o 
 -15   3   4      508.57      471.40     24.00 o 
 -13   3   4       69.67       61.86     16.29 o 
 -11   3   4      778.44      810.39     27.05 o 
  -9   3   4     3272.32     3263.13     73.39 o 
  -7   3   4     1879.01     1941.05     46.76 o 
  -5   3   4     8422.21     8436.66    120.69 o 
  -3   3   4     2115.89     2110.02     49.24 o 
  -1   3   4     5288.77     4977.44     87.27 o 
   1   3   4      172.87      199.28     12.38 o 
   3   3   4      380.95      436.51     17.31 o 
   5   3   4     9202.72     9124.29    135.64 o 
   7   3   4      656.64      675.24     25.65 o 
   9   3   4     2934.32     2961.86     67.97 o 
  11   3   4      102.58       89.76     17.80 o 
  13   3   4     2472.44     2313.58     65.21 o 
  15   3   4      188.88      143.30     22.10 o 
  17   3   4      218.03      245.95     16.03 o 
 -20   4   4       50.40       54.16     14.52 o 
 -18   4   4        0.52       27.39     13.63 o 
 -16   4   4       92.71       95.95     19.32 o 
 -14   4   4      164.04      116.53     18.81 o 
 -12   4   4      132.43      101.63     17.93 o 
 -10   4   4      143.68      158.33     17.30 o 
  -8   4   4      524.82      567.65     24.26 o 
  -6   4   4      268.27      264.96     17.05 o 
  -4   4   4     3247.84     3259.65     69.87 o 
  -2   4   4      623.51      653.57     22.37 o 
   0   4   4       28.98        1.64     10.86 o 
   2   4   4      153.86      126.39     13.51 o 
   4   4   4     1115.40     1147.48     34.53 o 
   6   4   4       28.22       16.28     14.01 o 
   8   4   4      230.19      249.90     19.45 o 
  10   4   4      360.48      320.03     22.35 o 
  12   4   4        1.99       12.24     17.29 o 
  14   4   4       21.51        0.00     19.82 o 
  16   4   4      173.87      167.79     15.28 o 
  18   4   4      176.45      169.18     16.67 o 
 -19   5   4       16.51        4.54     14.77 o 
 -17   5   4       17.93       21.71     13.63 o 
 -15   5   4       54.55       43.93     18.94 o 
 -13   5   4       20.89       27.65     17.17 o 
 -11   5   4      278.73      325.41     20.71 o 
  -9   5   4       55.79      107.18     17.17 o 
  -7   5   4       34.23       61.73     15.91 o 
  -5   5   4     1438.21     1405.53     37.07 o 
  -3   5   4       51.07       53.15     14.27 o 
  -1   5   4     1134.23     1215.14     36.17 o 
   1   5   4      518.36      521.28     22.61 o 
   3   5   4      358.23      392.55     21.35 o 
   5   5   4      524.83      459.97     23.12 o 
   7   5   4        7.14        8.08     16.79 o 
   9   5   4      875.42      848.48     33.11 o 
  11   5   4       29.40       39.39     19.82 o 
  13   5   4      120.09      105.42     13.89 o 
  15   5   4        0.17        0.00     13.25 o 
 -16   6   4       39.43       15.91     14.26 o 
 -14   6   4       13.21        5.05     12.88 o 
 -12   6   4       45.02       58.83     18.68 o 
 -10   6   4       27.07       39.89     17.93 o 
  -8   6   4      224.56      224.76     19.82 o 
  -6   6   4      424.11      443.83     22.73 o 
  -4   6   4        0.01        0.00     15.91 o 
  -2   6   4      955.64     1107.04     34.51 o 
   0   6   4     2998.56     2942.14     72.01 o 
   2   6   4      644.00      686.43     27.92 o 
   4   6   4     1548.46     1646.97     48.95 o 
   6   6   4      384.75      409.06     23.24 o 
   8   6   4      381.71      342.88     22.61 o 
  10   6   4      740.65      825.50     32.34 o 
  12   6   4      157.94      169.81     15.40 o 
  14   6   4        1.17       40.52     13.89 o 
 -15   7   4      115.85      100.24     16.54 o 
 -13   7   4       83.56      109.45     14.77 o 
 -11   7   4      774.50      765.35     23.75 o 
  -9   7   4      106.31      108.32     19.82 o 
  -7   7   4      641.64      563.54     26.65 o 
  -5   7   4     1442.11     1396.31     42.36 o 
  -3   7   4      233.37      221.47     20.33 o 
  -1   7   4     1159.20     1089.19     37.67 o 
   1   7   4        1.86       37.74     16.54 o 
   3   7   4      228.18      224.25     21.97 o 
   5   7   4      289.94      284.24     21.72 o 
   7   7   4       54.63       68.80     20.07 o 
   9   7   4      134.53      135.59     14.52 o 
  11   7   4      165.63      141.78     15.28 o 
  13   7   4       93.04       99.48     16.03 o 
 -12   8   4       16.54        0.00     15.91 o 
 -10   8   4      240.64      251.13     16.04 o 
  -8   8   4        0.00        5.93     13.51 o 
  -6   8   4      213.48      272.72     15.40 o 
  -4   8   4        0.03        9.21     12.37 o 
  -2   8   4       69.08       37.87     20.07 o 
   0   8   4       51.05       62.24     19.06 o 
   2   8   4       44.43       23.73     12.88 o 
   4   8   4       22.32        9.85     13.25 o 
   6   8   4        0.50       12.50     13.13 o 
   8   8   4      231.34      251.38     16.92 o 
  10   8   4      100.34       66.03     16.16 o 
  -7   9   4       30.95       26.26     14.77 o 
  -5   9   4       11.59       24.74     14.26 o 
  -3   9   4        0.55        0.00     14.01 o 
  -1   9   4       95.35       69.05     14.52 o 
   1   9   4       49.61       15.78     13.89 o 
   3   9   4       16.36       56.05     14.26 o 
   5   9   4      125.83      139.25     16.54 o 
 -21   1   5        0.84        0.00     13.51 o 
 -19   1   5       57.99       43.80     18.94 o 
 -17   1   5     1218.61     1171.43     39.44 o 
 -15   1   5     1947.49     1868.46     50.38 o 
 -13   1   5     4328.95     4233.13     90.75 o 
 -11   1   5      264.80      257.38     16.17 o 
  -9   1   5     5854.21     5637.54    101.89 o 
  -7   1   5     3973.66     3909.69     77.31 o 
  -5   1   5      401.87      460.35     16.68 o 
  -3   1   5       37.29       39.77      8.21 o 
  -1   1   5    29829.22    29377.31    155.17 o 
   1   1   5      394.17      450.69     16.56 o 
   3   1   5      224.60      246.95     13.26 o 
   5   1   5      903.24     1032.35     28.97 o 
   7   1   5      958.28     1132.36     34.28 o 
   9   1   5      492.95      558.67     22.11 o 
  11   1   5        3.46        0.00     15.27 o 
  13   1   5       57.87       52.39     17.17 o 
  15   1   5       25.80        0.00     18.43 o 
  17   1   5      283.97      266.18     16.04 o 
  19   1   5       57.25       52.14     14.77 o 
 -20   2   5        0.29        0.63     13.25 o 
 -18   2   5       42.79        0.00     18.68 o 
 -16   2   5       63.30       40.14     17.17 o 
 -14   2   5      437.25      409.62     22.10 o 
 -12   2   5        9.09       18.81     14.52 o 
 -10   2   5       46.36       69.56     13.13 o 
  -8   2   5      449.21      526.39     19.71 o 
  -6   2   5       95.05       53.53      9.22 o 
  -4   2   5     2255.60     2162.42     45.49 o 
  -2   2   5     3910.99     3681.98     69.28 o 
   0   2   5     6398.10     5951.95     86.27 o 
   2   2   5     1363.87     1456.99     34.85 o 
   4   2   5      634.84      736.30     24.27 o 
   6   2   5       43.84       29.16     11.24 o 
   8   2   5       76.39       69.69     14.01 o 
  10   2   5       91.74       89.01     16.16 o 
  12   2   5        9.88       65.89     17.17 o 
  14   2   5      434.74      409.08     22.99 o 
  16   2   5        0.87        0.00     12.37 o 
  18   2   5       94.07       55.42     14.52 o 
 -21   3   5       34.74       49.86     14.52 o 
 -19   3   5        4.52       31.18     13.00 o 
 -17   3   5      165.81      145.07     20.07 o 
 -15   3   5        0.84       23.98     16.16 o 
 -13   3   5      813.67      811.72     29.95 o 
 -11   3   5      927.10      965.57     33.12 o 
  -9   3   5      603.32      620.84     22.75 o 
  -7   3   5     3666.84     3674.74     87.75 o 
  -5   3   5      445.30      471.06     17.18 o 
  -3   3   5     1261.57     1180.59     30.26 o 
  -1   3   5      899.03      891.28     24.67 o 
   1   3   5     1282.22     1457.10     39.12 o 
   3   3   5      945.05     1149.67     29.73 o 
   5   3   5       32.64       22.22     11.87 o 
   7   3   5      127.24      134.21     15.53 o 
   9   3   5       51.38       52.39     16.03 o 
  11   3   5       50.60       43.80     17.80 o 
  13   3   5       13.91        0.00     18.30 o 
  15   3   5       62.03       71.45     20.07 o 
  17   3   5        0.06       31.94     13.51 o 
 -20   4   5        2.83       13.76     14.26 o 
 -18   4   5        5.84       19.31     13.13 o 
 -16   4   5        3.32        0.00     17.67 o 
 -14   4   5      218.84      207.58     19.57 o 
 -12   4   5       19.88       28.28     16.54 o 
 -10   4   5      276.45      298.16     18.82 o 
  -8   4   5      793.09      768.75     28.44 o 
  -6   4   5        0.51        0.00     12.24 o 
  -4   4   5     5572.43     5377.96    108.82 o 
  -2   4   5       13.21        9.72     10.86 o 
   0   4   5      573.51      728.67     23.76 o 
   2   4   5     1568.91     1646.99     42.16 o 
   4   4   5     1214.43     1292.07     36.68 o 
   6   4   5      409.90      424.29     20.72 o 
   8   4   5        1.89       22.85     15.53 o 
  10   4   5     2339.90     2182.64     60.02 o 
  12   4   5      635.11      629.50     30.19 o 
  14   4   5      189.25      170.83     21.46 o 
  16   4   5       39.40       40.02     14.26 o 
 -19   5   5        5.29       24.36     14.90 o 
 -17   5   5       38.91       44.43     13.63 o 
 -15   5   5        7.78        6.19     17.80 o 
 -13   5   5        9.08       13.25     17.55 o 
 -11   5   5        0.14        0.00     16.54 o 
  -9   5   5       20.59       56.05     16.41 o 
  -7   5   5       18.13       20.83     14.90 o 
  -5   5   5       17.03        0.00     15.02 o 
  -3   5   5      159.44      207.20     16.41 o 
  -1   5   5      213.97      256.59     16.79 o 
   1   5   5      146.65      181.94     16.79 o 
   3   5   5        5.51        2.40     15.15 o 
   5   5   5      200.91      226.40     19.32 o 
   7   5   5     1047.33     1026.09     34.89 o 
   9   5   5        0.00        0.00     17.17 o 
  11   5   5      967.08      977.64     34.88 o 
  13   5   5       11.03        0.00     12.88 o 
  15   5   5       24.44       15.91     14.26 o 
 -16   6   5        4.67       26.89     13.89 o 
 -14   6   5        5.38       19.94     12.88 o 
 -12   6   5       27.57       53.90     18.43 o 
 -10   6   5      383.64      328.48     22.35 o 
  -8   6   5       20.20        9.59     16.28 o 
  -6   6   5     2562.97     2473.08     61.43 o 
  -4   6   5       43.24       61.86     16.54 o 
  -2   6   5     2100.72     1973.54     50.01 o 
   0   6   5       66.59       68.17     17.04 o 
   2   6   5      621.40      538.58     25.27 o 
   4   6   5        0.19        0.00     16.79 o 
   6   6   5       39.50       85.97     17.80 o 
   8   6   5      258.75      176.27     21.59 o 
  10   6   5       28.72       40.90     19.06 o 
  12   6   5       33.42        8.58     13.63 o 
  14   6   5       32.32       52.89     14.39 o 
 -15   7   5       24.54       45.07     14.52 o 
 -13   7   5        0.11        0.00     13.51 o 
 -11   7   5      390.97      437.20     17.17 o 
  -9   7   5       27.40        0.00     18.94 o 
  -7   7   5      214.75      186.24     21.46 o 
  -5   7   5        0.86        0.00     17.04 o 
  -3   7   5       53.61       45.95     17.42 o 
  -1   7   5       34.94       48.10     17.67 o 
   1   7   5       58.33       85.59     17.67 o 
   3   7   5      255.42      226.15     20.96 o 
   5   7   5      121.74      140.77     20.20 o 
   7   7   5      209.16      170.45     22.10 o 
   9   7   5       11.26        0.00     13.76 o 
  11   7   5       89.73      109.58     15.53 o 
 -12   8   5       65.00      122.20     15.91 o 
 -10   8   5       29.93       43.80     14.26 o 
  -8   8   5       46.41       44.94     13.51 o 
  -6   8   5      141.33      165.89     14.52 o 
  -4   8   5      130.47      133.32     13.89 o 
  -2   8   5      513.06      506.60     17.43 o 
   0   8   5       43.57       58.83     12.88 o 
   2   8   5        0.25       16.79     12.50 o 
   4   8   5      209.63      210.35     15.40 o 
   6   8   5       25.24       18.05     13.25 o 
   8   8   5       66.80       38.12     14.77 o 
  -7   9   5        8.63        0.76     14.26 o 
  -5   9   5       54.00       64.13     14.52 o 
  -3   9   5       45.56       54.28     14.64 o 
  -1   9   5        4.57        0.00     13.51 o 
   1   9   5        3.29       15.91     13.38 o 
   3   9   5        3.33        3.41     14.64 o 
 -22   0   6       50.76       77.26     14.77 o 
 -20   0   6     1100.51      994.25     29.95 o 
 -18   0   6       79.08       86.73     19.19 o 
 -16   0   6      370.59      348.32     21.09 o 
 -14   0   6      243.59      190.05     17.55 o 
 -12   0   6     1358.07     1389.52     38.08 o 
 -10   0   6     3830.85     3836.61     88.79 o 
  -8   0   6      889.02     1047.60     29.22 o 
  -6   0   6        8.64        6.31      8.58 o 
  -4   0   6        5.99        3.28      7.70 o 
  -2   0   6     1203.42     1053.67     28.54 o 
   0   0   6     2288.00     2305.77     50.31 o 
   2   0   6    16476.83    16907.47    141.89 o 
   4   0   6       71.82       59.34      9.34 o 
   6   0   6     1960.44     1852.33     44.37 o 
   8   0   6     2664.56     2621.76     67.10 o 
  10   0   6     2508.81     2728.86     65.65 o 
  12   0   6       44.49       26.76     17.17 o 
  14   0   6      879.90      777.42     30.71 o 
  16   0   6       53.32       44.18     19.19 o 
  18   0   6        5.64       36.48     13.38 o 
 -21   1   6      139.57      117.16     15.15 o 
 -19   1   6       17.90       38.63     19.19 o 
 -17   1   6      139.34      146.07     19.06 o 
 -15   1   6     1279.41     1244.70     39.96 o 
 -13   1   6      202.43      238.15     17.80 o 
 -11   1   6     1659.67     1546.34     41.53 o 
  -9   1   6     1245.30     1330.13     34.55 o 
  -7   1   6     7208.68     7161.34    104.40 o 
  -5   1   6    10307.63     9708.74    109.80 o 
  -3   1   6     7427.20     7104.73     87.33 o 
  -1   1   6      156.91      139.06     10.36 o 
   1   1   6     5320.02     5465.50     81.31 o 
   3   1   6      452.82      464.48     16.43 o 
   5   1   6     3235.42     3514.09     80.12 o 
   7   1   6       20.89        9.34     11.61 o 
   9   1   6      938.77      886.26     31.23 o 
  11   1   6      761.47      785.65     29.32 o 
  13   1   6       74.89       51.00     17.17 o 
  15   1   6        1.30        0.00     19.82 o 
  17   1   6       59.44       48.35     13.63 o 
  19   1   6        1.23        0.00     14.52 o 
 -22   2   6        5.27        0.00     14.77 o 
 -20   2   6        0.05        0.00     12.24 o 
 -18   2   6        0.58        0.00     18.43 o 
 -16   2   6      138.70      107.31     19.19 o 
 -14   2   6      130.17      147.72     17.17 o 
 -12   2   6      835.40      919.95     30.21 o 
 -10   2   6       53.79       90.64     12.88 o 
  -8   2   6      130.34      196.97     13.01 o 
  -6   2   6     1725.18     1827.78     46.14 o 
  -4   2   6      815.83      831.61     22.90 o 
  -2   2   6      471.09      507.40     17.44 o 
   0   2   6     4111.82     3804.68     73.44 o 
   2   2   6     7439.63     7743.65    108.72 o 
   4   2   6      459.60      437.21     17.44 o 
   6   2   6      315.46      358.72     17.18 o 
   8   2   6      124.78      145.45     15.66 o 
  10   2   6       89.18       78.02     16.66 o 
  12   2   6     1330.45     1312.46     43.37 o 
  14   2   6       22.58       15.15     18.18 o 
  16   2   6       60.94       53.15     13.26 o 
  18   2   6        8.29       15.02     14.01 o 
 -21   3   6        0.10        0.00     14.52 o 
 -19   3   6       27.51        4.80     13.25 o 
 -17   3   6       44.75       42.92     18.18 o 
 -15   3   6       84.21       62.87     17.04 o 
 -13   3   6       97.40       60.73     16.79 o 
 -11   3   6      145.91      172.72     16.67 o 
  -9   3   6     3157.89     3250.40     73.88 o 
  -7   3   6     1136.26     1247.70     32.26 o 
  -5   3   6       11.72        2.65     10.10 o 
  -3   3   6    12964.32    12455.45    144.82 o 
  -1   3   6     7881.66     7224.25    110.30 o 
   1   3   6     8165.42     8687.04    123.91 o 
   3   3   6      400.85      437.12     17.94 o 
   5   3   6      942.20     1032.73     32.88 o 
   7   3   6      199.02      216.56     17.17 o 
   9   3   6     1301.47     1292.81     39.08 o 
  11   3   6      613.61      613.98     26.28 o 
  13   3   6     1113.71     1128.89     37.41 o 
  15   3   6       57.09       51.13     13.26 o 
  17   3   6        1.93       45.44     14.39 o 
 -20   4   6        4.44        6.56     14.01 o 
 -18   4   6        0.38       41.53     13.13 o 
 -16   4   6        4.81       38.63     17.17 o 
 -14   4   6       76.39       48.10     17.93 o 
 -12   4   6      120.90      111.99     17.80 o 
 -10   4   6       72.49       69.81     15.53 o 
  -8   4   6      192.50      216.81     16.54 o 
  -6   4   6     1297.18     1505.10     41.75 o 
  -4   4   6     1629.65     1763.52     42.54 o 
  -2   4   6     6206.23     5983.15    114.32 o 
   0   4   6       42.66       41.66     12.37 o 
   2   4   6      425.89      460.97     21.60 o 
   4   4   6      191.12      143.44     15.66 o 
   6   4   6      939.24      911.20     32.24 o 
   8   4   6       10.35        0.00     16.79 o 
  10   4   6     3055.43     3013.21     69.83 o 
  12   4   6       54.96       66.15     18.81 o 
  14   4   6      253.68      221.72     15.15 o 
  16   4   6       36.70       17.17     14.52 o 
 -19   5   6       17.68       23.61     14.39 o 
 -17   5   6        3.98       12.50     13.25 o 
 -15   5   6        8.77        1.77     18.30 o 
 -13   5   6       45.00        0.50     17.42 o 
 -11   5   6      158.13      146.84     18.31 o 
  -9   5   6       10.47        0.00     16.28 o 
  -7   5   6      210.50      223.75     17.93 o 
  -5   5   6      321.00      253.72     18.57 o 
  -3   5   6     1344.37     1331.20     39.34 o 
  -1   5   6      111.54       88.00     15.78 o 
   1   5   6     1671.90     1796.84     49.99 o 
   3   5   6      193.85      160.99     17.42 o 
   5   5   6      309.92      267.22     19.07 o 
   7   5   6       87.04       56.94     18.31 o 
   9   5   6      324.82      345.25     22.10 o 
  11   5   6        0.04       48.85     18.43 o 
  13   5   6       26.18       11.87     13.63 o 
  15   5   6       80.22       60.97     15.15 o 
 -16   6   6        4.49        0.00     13.63 o 
 -14   6   6        4.93        0.00     12.88 o 
 -12   6   6       21.65       11.36     18.94 o 
 -10   6   6       11.70       37.36     16.92 o 
  -8   6   6      691.68      690.47     27.16 o 
  -6   6   6     1048.51     1129.46     36.15 o 
  -4   6   6      907.09      887.38     32.10 o 
  -2   6   6     1195.16     1312.08     38.06 o 
   0   6   6     1636.71     1573.75     45.04 o 
   2   6   6      560.71      569.10     25.39 o 
   4   6   6       52.85       78.14     17.67 o 
   6   6   6        7.73        1.14     17.17 o 
   8   6   6      264.58      248.63     22.10 o 
  10   6   6       94.03       87.11     13.89 o 
  12   6   6       64.43       59.58     14.39 o 
  14   6   6      343.23      371.12     18.18 o 
 -15   7   6       26.77       45.70     14.26 o 
 -13   7   6        7.11        0.00     14.01 o 
 -11   7   6       14.51       32.82     12.88 o 
  -9   7   6       44.13       47.59     19.31 o 
  -7   7   6      108.59      133.70     19.57 o 
  -5   7   6        0.53        0.00     17.29 o 
  -3   7   6      143.99      129.41     18.69 o 
  -1   7   6      514.45      484.91     24.50 o 
   1   7   6      426.50      429.79     23.11 o 
   3   7   6      421.45      382.04     23.36 o 
   5   7   6      101.69      154.78     20.33 o 
   7   7   6       37.07       49.99     13.00 o 
   9   7   6      345.05      344.74     17.30 o 
  11   7   6       35.49       46.33     14.26 o 
 -12   8   6      191.76      248.22     17.04 o 
 -10   8   6      219.58      235.47     16.29 o 
  -8   8   6        8.83       14.77     13.13 o 
  -6   8   6      273.02      276.65     15.66 o 
  -4   8   6       74.75       86.98     13.76 o 
  -2   8   6      179.47      219.18     14.52 o 
   0   8   6       50.77       74.23     13.25 o 
   2   8   6      249.21      257.45     15.15 o 
   4   8   6      100.92      111.60     13.89 o 
   6   8   6       21.42       14.52     13.51 o 
   8   8   6       55.45       28.91     15.15 o 
  -5   9   6        0.37       17.17     14.39 o 
  -3   9   6        0.05        0.00     14.14 o 
  -1   9   6       11.43        1.01     13.51 o 
   1   9   6       36.46       39.01     14.26 o 
   3   9   6        6.07        0.00     14.90 o 
 -21   1   7      348.16      307.48     17.30 o 
 -19   1   7      218.67      244.95     22.10 o 
 -17   1   7        0.21        0.00     16.79 o 
 -15   1   7      591.03      532.25     25.39 o 
 -13   1   7      192.02      225.64     17.30 o 
 -11   1   7       39.76        3.91     13.26 o 
  -9   1   7      413.42      404.04     17.81 o 
  -7   1   7     3979.02     3907.60     79.80 o 
  -5   1   7     1734.45     1711.31     41.36 o 
  -3   1   7      891.17      784.25     23.04 o 
  -1   1   7     2147.60     2077.60     52.88 o 
   1   1   7      576.42      577.47     20.48 o 
   3   1   7      897.13      922.06     25.05 o 
   5   1   7     2154.96     2362.53     58.21 o 
   7   1   7        0.09        0.00     13.00 o 
   9   1   7      815.21      888.55     30.84 o 
  11   1   7       77.44       60.09     17.80 o 
  13   1   7      676.53      668.46     27.67 o 
  15   1   7       29.99       72.58     18.68 o 
  17   1   7      154.56      139.89     14.90 o 
 -22   2   7        9.05       26.13     14.14 o 
 -20   2   7       13.90       50.37     13.25 o 
 -18   2   7      348.20      371.14     23.74 o 
 -16   2   7      716.89      732.18     29.57 o 
 -14   2   7       14.09       21.08     15.65 o 
 -12   2   7        4.52        0.00     14.14 o 
 -10   2   7      208.21      163.28     14.52 o 
  -8   2   7       97.32      184.46     12.50 o 
  -6   2   7      537.41      563.96     18.83 o 
  -4   2   7     7671.09     7790.65    107.64 o 
  -2   2   7     2032.98     2200.52     47.60 o 
   0   2   7     1674.06     1634.58     39.94 o 
   2   2   7    20307.51    20683.05    184.50 o 
   4   2   7        9.02        0.00     10.73 o 
   6   2   7     3215.48     3726.96     77.33 o 
   8   2   7      402.68      414.94     20.84 o 
  10   2   7      250.19      265.68     19.95 o 
  12   2   7       16.08        0.00     17.17 o 
  14   2   7      241.89      258.59     21.72 o 
  16   2   7      213.31      229.67     14.90 o 
  18   2   7       17.70       21.33     14.39 o 
 -21   3   7      108.51      101.75     15.65 o 
 -19   3   7        0.01        0.00     13.00 o 
 -17   3   7      145.57      133.07     19.82 o 
 -15   3   7       11.70       28.65     16.03 o 
 -13   3   7      297.78      311.67     19.95 o 
 -11   3   7      460.11      447.43     21.73 o 
  -9   3   7      182.09      191.17     14.77 o 
  -7   3   7        9.66        1.77     10.60 o 
  -5   3   7     5312.64     5006.34     98.41 o 
  -3   3   7     1803.53     1859.36     43.72 o 
  -1   3   7    22007.59    20336.25    191.30 o 
   1   3   7     1295.09     1514.01     37.09 o 
   3   3   7      680.68      710.24     31.60 o 
   5   3   7     3600.06     3802.88     81.30 o 
   7   3   7      685.91      685.80     26.41 o 
   9   3   7      345.10      351.85     21.34 o 
  11   3   7      270.28      270.48     20.46 o 
  13   3   7      365.42      379.36     23.36 o 
  15   3   7      110.46      151.37     14.52 o 
  17   3   7      359.83      395.37     18.31 o 
 -20   4   7        7.94        0.00     14.14 o 
 -18   4   7        0.11        0.00     12.75 o 
 -16   4   7       18.15        0.00     17.17 o 
 -14   4   7       29.10       48.73     17.17 o 
 -12   4   7      139.14      193.93     18.18 o 
 -10   4   7      144.47      112.50     16.92 o 
  -8   4   7      858.09      882.19     29.33 o 
  -6   4   7      502.24      555.65     21.35 o 
  -4   4   7      173.97      243.70     14.90 o 
  -2   4   7     1775.48     1718.10     42.30 o 
   0   4   7      761.91      810.77     27.56 o 
   2   4   7        7.70        0.00     14.52 o 
   4   4   7        0.32        0.00     14.52 o 
   6   4   7      464.09      488.35     22.48 o 
   8   4   7     2072.54     2026.49     56.33 o 
  10   4   7      132.94      157.94     19.06 o 
  12   4   7      815.59      904.42     33.23 o 
  14   4   7      465.92      496.72     17.68 o 
  16   4   7      123.79      113.62     15.78 o 
 -19   5   7        0.01       28.28     14.77 o 
 -17   5   7       26.64       16.79     13.51 o 
 -15   5   7       26.79        3.16     18.18 o 
 -13   5   7        6.20       13.25     16.92 o 
 -11   5   7      998.28      919.40     32.74 o 
  -9   5   7       39.41       43.68     16.54 o 
  -7   5   7     1687.73     1788.07     46.69 o 
  -5   5   7      152.04      164.14     16.67 o 
  -3   5   7      329.02      345.29     18.94 o 
  -1   5   7      566.77      593.56     24.13 o 
   1   5   7      630.26      642.89     25.02 o 
   3   5   7       46.83       39.01     16.16 o 
   5   5   7       19.18        0.00     16.54 o 
   7   5   7       32.95       21.71     17.80 o 
   9   5   7      420.18      439.00     23.11 o 
  11   5   7       25.33       44.94     18.94 o 
  13   5   7       39.35       12.24     13.63 o 
  15   5   7      433.65      445.79     19.07 o 
 -16   6   7      149.99      112.49     14.90 o 
 -14   6   7      297.61      268.71     15.53 o 
 -12   6   7     1082.12     1062.55     36.40 o 
 -10   6   7      619.11      579.33     27.41 o 
  -8   6   7     2303.97     2269.98     56.97 o 
  -6   6   7       13.03        0.00     17.04 o 
  -4   6   7     1390.25     1310.73     38.95 o 
  -2   6   7      627.01      644.46     26.03 o 
   0   6   7       76.09       71.08     17.30 o 
   2   6   7      368.38      355.51     21.47 o 
   4   6   7      133.49      140.90     18.94 o 
   6   6   7      370.70      414.98     22.48 o 
   8   6   7       70.58       97.33     19.82 o 
  10   6   7        0.78        7.07     13.00 o 
  12   6   7       69.68       70.69     14.77 o 
 -15   7   7       10.13       38.88     14.64 o 
 -13   7   7       15.73        0.00     13.76 o 
 -11   7   7       13.25        0.00     13.00 o 
  -9   7   7       54.44       96.32     19.69 o 
  -7   7   7       41.11        0.00     17.67 o 
  -5   7   7      337.94      354.22     22.35 o 
  -3   7   7      333.63      325.81     21.09 o 
  -1   7   7        4.31       25.50     16.54 o 
   1   7   7       10.78        0.00     17.17 o 
   3   7   7       78.46       91.40     19.69 o 
   5   7   7        7.49        2.40     17.92 o 
   7   7   7        7.77       14.77     12.88 o 
   9   7   7       41.14       76.50     14.39 o 
  11   7   7      140.08      174.85     16.29 o 
 -12   8   7       61.18       94.30     15.40 o 
 -10   8   7        7.02        0.00     14.01 o 
  -8   8   7        1.10       14.26     13.25 o 
  -6   8   7       40.83       48.22     13.25 o 
  -4   8   7      283.17      344.97     16.67 o 
  -2   8   7        0.10        0.00     12.24 o 
   0   8   7      213.65      212.37     14.65 o 
   2   8   7       31.21       55.67     13.51 o 
   4   8   7       11.26       21.46     13.25 o 
   6   8   7       83.07      102.13     14.52 o 
   8   8   7       34.06       15.53     15.15 o 
  -5   9   7       26.13       12.50     13.89 o 
  -3   9   7       40.46       28.66     14.26 o 
  -1   9   7        0.32        0.00     13.38 o 
   1   9   7       89.81      108.95     15.53 o 
 -22   0   8      775.02      670.18     21.35 o 
 -20   0   8      165.26      184.20     14.52 o 
 -18   0   8     3127.96     2968.03     72.60 o 
 -16   0   8     6166.01     6185.75    148.89 o 
 -14   0   8     3764.41     3602.72     87.46 o 
 -12   0   8      418.76      448.94     19.96 o 
 -10   0   8      150.05      135.61     13.13 o 
  -8   0   8        5.71        0.00      9.34 o 
  -6   0   8    10122.52     9754.62    119.87 o 
  -4   0   8     6581.68     6128.92     89.70 o 
  -2   0   8      564.96      687.27     20.36 o 
   0   0   8      615.55      502.04     17.70 o 
   2   0   8    14844.64    16015.82    155.10 o 
   4   0   8        8.04        0.00     10.35 o 
   6   0   8      466.07      428.93     19.46 o 
   8   0   8      260.09      287.17     18.18 o 
  10   0   8        0.02        6.94     16.16 o 
  12   0   8      136.35      135.47     17.93 o 
  14   0   8       78.44      104.02     18.81 o 
  16   0   8      235.46      273.74     15.91 o 
  18   0   8       29.28       48.47     14.52 o 
 -21   1   8      695.34      690.23     22.74 o 
 -19   1   8      352.95      403.97     24.37 o 
 -17   1   8      320.01      297.64     20.46 o 
 -15   1   8      549.52      504.80     24.63 o 
 -13   1   8      323.45      344.15     19.45 o 
 -11   1   8      319.80      312.09     17.43 o 
  -9   1   8        0.09        9.21     10.35 o 
  -7   1   8     2911.70     2946.87     71.56 o 
  -5   1   8      598.66      606.63     19.09 o 
  -3   1   8      260.77      281.96     13.64 o 
  -1   1   8     1840.20     1677.87     41.88 o 
   1   1   8      724.08      809.04     23.40 o 
   3   1   8      571.42      605.44     21.74 o 
   5   1   8     1510.33     1540.36     43.81 o 
   7   1   8      360.81      428.69     20.21 o 
   9   1   8      388.97      421.73     21.85 o 
  11   1   8      592.41      528.07     25.01 o 
  13   1   8      346.93      287.30     22.10 o 
  15   1   8        4.89        0.00     12.88 o 
  17   1   8       20.97       31.43     13.76 o 
 -22   2   8        1.22       24.99     14.26 o 
 -20   2   8      238.16      234.47     14.90 o 
 -18   2   8       85.54      106.17     19.06 o 
 -16   2   8       10.22        0.00     15.91 o 
 -14   2   8      125.82      108.83     17.17 o 
 -12   2   8       33.09       27.01     14.52 o 
 -10   2   8     1255.31     1308.16     36.44 o 
  -8   2   8     2635.48     2707.37     62.44 o 
  -6   2   8     8776.25     8587.76    122.67 o 
  -4   2   8      762.60      788.27     23.52 o 
  -2   2   8      181.08      150.16     10.73 o 
   0   2   8      783.08      776.66     22.89 o 
   2   2   8      951.74     1091.17     28.72 o 
   4   2   8     6747.04     7353.55    123.94 o 
   6   2   8      647.77      644.25     24.39 o 
   8   2   8       95.81       92.67     16.66 o 
  10   2   8     1038.93      999.42     34.89 o 
  12   2   8        0.01        0.00     17.17 o 
  14   2   8      458.02      422.84     24.63 o 
  16   2   8       20.79        8.84     13.76 o 
 -21   3   8       31.84       35.22     15.53 o 
 -19   3   8      135.05      170.18     14.27 o 
 -17   3   8      430.68      470.32     25.01 o 
 -15   3   8        8.07       41.40     16.54 o 
 -13   3   8      141.86      150.24     18.18 o 
 -11   3   8      222.09      219.21     17.30 o 
  -9   3   8      587.04      558.38     23.00 o 
  -7   3   8      121.53       98.10     12.88 o 
  -5   3   8     1295.61     1357.52     36.07 o 
  -3   3   8        1.41       15.02      9.85 o 
  -1   3   8      626.40      725.01     23.76 o 
   1   3   8      983.73     1037.52     30.36 o 
   3   3   8      254.88      275.31     16.80 o 
   5   3   8       14.13        0.00     14.26 o 
   7   3   8       10.39       26.64     15.40 o 
   9   3   8        8.77       17.92     16.54 o 
  11   3   8      598.71      520.97     25.01 o 
  13   3   8       37.32       24.11     19.06 o 
  15   3   8       13.28       39.76     13.13 o 
  17   3   8       24.57       36.48     14.90 o 
 -20   4   8       23.84       55.54     14.39 o 
 -18   4   8      124.99      148.59     14.64 o 
 -16   4   8      130.73      140.52     20.33 o 
 -14   4   8        2.00        0.00     16.54 o 
 -12   4   8      552.85      470.69     25.39 o 
 -10   4   8      665.76      678.53     27.29 o 
  -8   4   8      720.77      723.25     26.03 o 
  -6   4   8      835.94      774.77     27.30 o 
  -4   4   8     1393.78     1400.06     40.62 o 
  -2   4   8     2100.01     2060.11     53.34 o 
   0   4   8     1467.53     1500.20     40.25 o 
   2   4   8      205.80      230.58     17.17 o 
   4   4   8     2371.10     2284.43     60.44 o 
   6   4   8      121.17      149.48     17.55 o 
   8   4   8       96.55       51.13     17.93 o 
  10   4   8       54.65       39.51     18.56 o 
  12   4   8      182.90      234.71     22.35 o 
  14   4   8        7.83       35.98     13.51 o 
  16   4   8      231.96      247.60     17.42 o 
 -19   5   8        3.32        1.39     14.14 o 
 -17   5   8        2.03       39.26     13.63 o 
 -15   5   8      102.13       89.63     19.06 o 
 -13   5   8        9.14        0.00     17.17 o 
 -11   5   8      403.10      322.31     22.35 o 
  -9   5   8     1412.80     1390.10     41.48 o 
  -7   5   8       33.20       52.89     15.53 o 
  -5   5   8      319.67      267.11     17.68 o 
  -3   5   8      251.93      208.87     17.17 o 
  -1   5   8      469.32      463.35     23.75 o 
   1   5   8      271.92      279.97     19.70 o 
   3   5   8       11.06       21.08     16.16 o 
   5   5   8      239.00      211.13     19.07 o 
   7   5   8      422.41      338.23     23.87 o 
   9   5   8       28.29       46.20     18.81 o 
  11   5   8        7.74        0.00     12.24 o 
  13   5   8      319.03      305.58     17.17 o 
 -16   6   8       21.89       33.07     14.14 o 
 -14   6   8      641.08      637.78     19.96 o 
 -12   6   8      136.59       93.68     20.33 o 
 -10   6   8      402.57      423.71     22.73 o 
  -8   6   8       11.67       32.82     16.28 o 
  -6   6   8      215.57      267.18     19.19 o 
  -4   6   8      225.53      225.01     18.81 o 
  -2   6   8      278.98      276.42     19.70 o 
   0   6   8        2.93        3.79     16.28 o 
   2   6   8        0.30        0.00     16.79 o 
   4   6   8       39.05       41.28     16.92 o 
   6   6   8      232.97      231.32     21.09 o 
   8   6   8       40.05       25.12     19.44 o 
  10   6   8      173.95      191.78     15.02 o 
  12   6   8        0.03        6.06     13.89 o 
 -15   7   8      109.96       81.81     15.65 o 
 -13   7   8      328.42      372.76     17.43 o 
 -11   7   8      142.61      166.65     14.77 o 
  -9   7   8     1099.22     1035.62     36.53 o 
  -7   7   8       11.04        0.00     17.80 o 
  -5   7   8     2212.69     2033.99     53.41 o 
  -3   7   8      113.54      104.66     18.31 o 
  -1   7   8      325.60      268.22     21.22 o 
   1   7   8        2.94        0.00     16.79 o 
   3   7   8      359.42      334.65     23.61 o 
   5   7   8        6.09        0.76     12.62 o 
   7   7   8        0.56        0.00     12.62 o 
   9   7   8       41.89       33.83     14.26 o 
 -10   8   8        0.32        0.00     13.76 o 
  -8   8   8       79.40       77.76     14.27 o 
  -6   8   8       36.16       45.32     13.63 o 
  -4   8   8      911.69      893.21     26.66 o 
  -2   8   8        8.50       10.35     12.37 o 
   0   8   8      283.01      289.28     15.78 o 
   2   8   8        4.75        0.25     13.25 o 
   4   8   8      215.23      223.35     15.91 o 
   6   8   8      178.01      171.45     16.16 o 
  -5   9   8        4.15        6.31     14.26 o 
  -3   9   8       41.74       91.14     15.15 o 
  -1   9   8       41.63       99.98     14.77 o 
   1   9   8      153.11      182.43     16.41 o 
 -21   1   9      158.30      158.07     14.90 o 
 -19   1   9       30.26       75.11     18.43 o 
 -17   1   9        0.60       14.52     16.54 o 
 -15   1   9        2.74        0.00     16.28 o 
 -13   1   9       24.71       26.26     14.90 o 
 -11   1   9       26.10       35.22     13.25 o 
  -9   1   9     1667.93     1909.10     47.24 o 
  -7   1   9       14.29       11.87      9.85 o 
  -5   1   9     1941.79     2036.21     48.33 o 
  -3   1   9        0.00       21.46      8.71 o 
  -1   1   9      607.68      600.67     19.47 o 
   1   1   9       28.89       40.02      9.97 o 
   3   1   9     1456.23     1636.46     42.55 o 
   5   1   9     1537.82     1579.89     40.76 o 
   7   1   9     1443.05     1507.11     41.38 o 
   9   1   9      798.71      765.09     27.55 o 
  11   1   9       75.72       67.79     17.30 o 
  13   1   9       11.12       20.70     17.80 o 
  15   1   9       27.78       60.59     13.25 o 
  17   1   9        7.79        0.00     14.26 o 
 -22   2   9      108.82       95.44     15.15 o 
 -20   2   9      163.97      122.21     14.77 o 
 -18   2   9      166.80      141.41     20.45 o 
 -16   2   9      339.34      389.21     21.47 o 
 -14   2   9      585.11      622.20     26.02 o 
 -12   2   9        6.25        7.83     14.64 o 
 -10   2   9      917.80     1033.97     30.98 o 
  -8   2   9      420.43      390.63     17.56 o 
  -6   2   9      160.88      127.16     11.62 o 
  -4   2   9     2056.83     2114.85     51.75 o 
  -2   2   9       44.41       33.83      9.72 o 
   0   2   9        0.00        0.13      9.97 o 
   2   2   9      526.01      654.33     22.11 o 
   4   2   9      464.57      469.60     19.96 o 
   6   2   9      157.45      182.20     16.54 o 
   8   2   9      201.95      190.54     17.68 o 
  10   2   9      320.48      310.03     20.84 o 
  12   2   9      132.39      127.39     19.82 o 
  14   2   9      304.45      345.74     16.16 o 
  16   2   9      175.40      169.81     15.53 o 
 -21   3   9       91.49       63.50     15.15 o 
 -19   3   9        4.68        5.43     12.88 o 
 -17   3   9       52.12       11.24     17.93 o 
 -15   3   9       92.39       88.25     17.80 o 
 -13   3   9        5.64       15.02     16.16 o 
 -11   3   9      444.17      482.40     22.11 o 
  -9   3   9     1327.15     1386.57     39.09 o 
  -7   3   9     2545.74     2394.06     54.91 o 
  -5   3   9     1148.43     1143.30     31.50 o 
  -3   3   9      222.59      121.11     12.12 o 
  -1   3   9      590.64      570.73     20.22 o 
   1   3   9     1186.17     1263.38     34.16 o 
   3   3   9      646.32      623.03     23.63 o 
   5   3   9       81.31       85.22     15.91 o 
   7   3   9     4382.96     4295.51     95.53 o 
   9   3   9      212.99      165.79     20.96 o 
  11   3   9      677.97      747.15     29.18 o 
  13   3   9      388.70      375.45     24.12 o 
  15   3   9        9.80       54.03     13.89 o 
 -20   4   9        3.89        8.58     13.89 o 
 -18   4   9      157.34      152.76     14.27 o 
 -16   4   9       68.93       76.00     19.06 o 
 -14   4   9       75.94       51.13     17.93 o 
 -12   4   9      531.49      498.84     25.01 o 
 -10   4   9       31.51       30.93     15.53 o 
  -8   4   9       20.10       33.20     14.14 o 
  -6   4   9        0.15        0.00     13.51 o 
  -4   4   9     2327.40     2285.12     56.90 o 
  -2   4   9      284.29      324.19     18.56 o 
   0   4   9      418.58      462.58     21.22 o 
   2   4   9      172.87      160.61     16.41 o 
   4   4   9       33.45       64.51     15.91 o 
   6   4   9       16.51       30.04     16.66 o 
   8   4   9       95.23      111.35     18.68 o 
  10   4   9      110.47       92.54     19.44 o 
  12   4   9      145.26      163.75     14.52 o 
  14   4   9       26.17       31.18     13.89 o 
 -19   5   9       67.49       83.07     15.02 o 
 -17   5   9       40.14       34.21     13.25 o 
 -15   5   9       88.38      125.61     20.33 o 
 -13   5   9        9.17        0.00     17.17 o 
 -11   5   9      338.58      341.48     21.09 o 
  -9   5   9      119.62      124.99     17.42 o 
  -7   5   9      504.64      519.56     23.12 o 
  -5   5   9     2570.04     2545.58     59.55 o 
  -3   5   9     1510.08     1350.56     38.46 o 
  -1   5   9      712.07      627.15     26.66 o 
   1   5   9      265.99      301.93     20.58 o 
   3   5   9      355.54      289.21     20.96 o 
   5   5   9        5.46        6.31     16.66 o 
   7   5   9      526.51      523.57     25.26 o 
   9   5   9      203.26      153.79     21.97 o 
  11   5   9      473.16      457.44     18.06 o 
  13   5   9       93.23       90.64     15.40 o 
 -16   6   9      108.97      134.58     15.15 o 
 -14   6   9      132.35      160.34     15.78 o 
 -12   6   9       36.05       41.78     18.30 o 
 -10   6   9       11.72        0.00     18.43 o 
  -8   6   9        0.58       14.90     16.16 o 
  -6   6   9        0.13        0.00     16.03 o 
  -4   6   9       51.09       57.82     17.29 o 
  -2   6   9       36.61       36.73     17.04 o 
   0   6   9       48.23       24.74     16.79 o 
   2   6   9        0.08       25.50     16.91 o 
   4   6   9       36.51       29.54     17.80 o 
   6   6   9        0.69        0.00     18.18 o 
   8   6   9       55.21       74.99     13.38 o 
  10   6   9       57.39       32.32     14.01 o 
  12   6   9        0.01        6.44     14.26 o 
 -15   7   9       83.24       34.21     15.40 o 
 -13   7   9       21.89       55.42     14.01 o 
 -11   7   9       28.69       55.16     13.38 o 
  -9   7   9       94.27       73.73     13.51 o 
  -7   7   9      390.77      372.04     23.62 o 
  -5   7   9        0.58        2.40     17.67 o 
  -3   7   9       51.60       52.39     17.80 o 
  -1   7   9      305.34      289.42     21.34 o 
   1   7   9       54.26       41.03     18.81 o 
   3   7   9      522.65      564.46     27.16 o 
   5   7   9        6.51        4.04     12.88 o 
   7   7   9       32.78       42.29     13.51 o 
   9   7   9      143.79      178.26     16.16 o 
 -10   8   9        3.99        0.00     13.76 o 
  -8   8   9      109.28       93.93     14.52 o 
  -6   8   9       40.46       57.94     13.51 o 
  -4   8   9      111.20      105.16     14.01 o 
  -2   8   9       31.44       57.31     13.13 o 
   0   8   9      200.77      174.24     15.15 o 
   2   8   9       13.44       16.66     13.25 o 
   4   8   9       63.51      107.05     14.52 o 
   6   8   9       18.95       52.13     14.26 o 
 -22   0  10       27.38       19.06     14.14 o 
 -20   0  10       22.18       48.85     13.25 o 
 -18   0  10     2460.30     2500.36     62.79 o 
 -16   0  10      504.34      508.67     23.62 o 
 -14   0  10     1316.61     1349.84     39.21 o 
 -12   0  10     1403.22     1276.33     38.21 o 
 -10   0  10       74.39       68.17     12.12 o 
  -8   0  10      119.20       91.54     11.62 o 
  -6   0  10       21.10       38.38      9.97 o 
  -4   0  10    15690.89    15753.36    158.96 o 
  -2   0  10     2800.63     2725.50     50.21 o 
   0   0  10      475.11      476.55     17.82 o 
   2   0  10     3405.09     3768.50     85.83 o 
   4   0  10       65.55      116.02     13.13 o 
   6   0  10     2430.60     2575.89     60.59 o 
   8   0  10      439.96      466.73     22.61 o 
  10   0  10       84.28       95.57     18.43 o 
  12   0  10       39.38       44.94     17.93 o 
  14   0  10      368.66      349.93     16.04 o 
  16   0  10      192.51      182.19     15.53 o 
 -21   1  10      216.74      243.30     16.16 o 
 -19   1  10      421.93      430.65     24.63 o 
 -17   1  10      394.19      414.74     22.99 o 
 -15   1  10      164.94      177.65     18.18 o 
 -13   1  10       53.70      125.10     16.16 o 
 -11   1  10      610.62      642.55     24.01 o 
  -9   1  10      869.54      955.01     27.69 o 
  -7   1  10     1014.71      924.11     27.45 o 
  -5   1  10     1896.33     1919.15     49.57 o 
  -3   1  10     3021.86     3063.47     72.60 o 
  -1   1  10      823.33      947.17     26.18 o 
   1   1  10     1414.60     1597.20     41.66 o 
   3   1  10     1173.27     1432.62     38.84 o 
   5   1  10     2168.32     2223.66     56.77 o 
   7   1  10        0.00       36.35     15.02 o 
   9   1  10      216.56      213.39     18.81 o 
  11   1  10      109.35       72.72     17.80 o 
  13   1  10        0.31        3.66     18.81 o 
  15   1  10        2.88        0.00     12.75 o 
  17   1  10        2.26        0.00     14.64 o 
 -22   2  10       22.81        0.00     14.64 o 
 -20   2  10        3.04       29.92     13.38 o 
 -18   2  10       80.33       75.37     18.56 o 
 -16   2  10      303.77      365.32     21.09 o 
 -14   2  10      103.94      117.79     16.79 o 
 -12   2  10       84.15       56.31     15.40 o 
 -10   2  10        2.16        0.00     13.25 o 
  -8   2  10        0.09        4.42     11.49 o 
  -6   2  10      457.85      535.59     19.58 o 
  -4   2  10     1540.14     1553.98     37.23 o 
  -2   2  10     6462.05     6622.88    110.45 o 
   0   2  10      568.98      633.67     21.61 o 
   2   2  10        6.41        6.94     11.61 o 
   4   2  10       48.39       25.75     14.52 o 
   6   2  10        0.11       24.61     14.64 o 
   8   2  10     1022.60      942.67     33.25 o 
  10   2  10      436.67      513.16     24.25 o 
  12   2  10      138.81      121.71     19.70 o 
  14   2  10      466.60      423.85     17.68 o 
  16   2  10       75.86       55.92     15.02 o 
 -21   3  10       57.05       78.39     14.90 o 
 -19   3  10      116.82      131.17     14.27 o 
 -17   3  10       12.10        2.40     18.05 o 
 -15   3  10      553.23      502.37     24.13 o 
 -13   3  10      150.60      176.13     17.93 o 
 -11   3  10      966.82      990.58     32.24 o 
  -9   3  10        1.19       10.98     13.51 o 
  -7   3  10      644.60      630.73     22.75 o 
  -5   3  10      459.59      361.20     18.19 o 
  -3   3  10      451.63      422.10     18.45 o 
  -1   3  10      505.48      552.78     20.72 o 
   1   3  10       76.75      108.07     13.89 o 
   3   3  10      209.35      159.36     15.91 o 
   5   3  10      229.56      213.28     17.43 o 
   7   3  10      646.19      645.50     27.04 o 
   9   3  10     1100.31      973.99     34.26 o 
  11   3  10        5.22       30.30     17.42 o 
  13   3  10       31.70       29.79     13.13 o 
  15   3  10       22.29       34.21     14.26 o 
 -20   4  10        0.22        8.96     13.51 o 
 -18   4  10        5.87       25.12     12.50 o 
 -16   4  10      230.85      219.95     22.10 o 
 -14   4  10      496.79      533.02     23.75 o 
 -12   4  10        0.01       14.64     15.91 o 
 -10   4  10       34.02        0.00     15.40 o 
  -8   4  10       31.35       15.65     14.90 o 
  -6   4  10      400.53      481.75     21.09 o 
  -4   4  10       44.88       33.58     14.27 o 
  -2   4  10      586.25      499.98     21.86 o 
   0   4  10      184.08      232.08     16.79 o 
   2   4  10      305.15      354.37     19.95 o 
   4   4  10      221.45      268.33     18.94 o 
   6   4  10     1629.23     1624.01     47.82 o 
   8   4  10       28.01       53.78     17.42 o 
  10   4  10      657.02      660.95     29.43 o 
  12   4  10       10.98        0.00     13.00 o 
  14   4  10        4.83        0.00     14.01 o 
 -19   5  10       75.08       63.50     15.02 o 
 -17   5  10       50.79       37.74     13.63 o 
 -15   5  10      466.92      443.81     17.18 o 
 -13   5  10       51.71       93.92     17.93 o 
 -11   5  10      164.54      172.72     18.69 o 
  -9   5  10       19.71       22.85     16.79 o 
  -7   5  10       63.02       49.36     16.41 o 
  -5   5  10       37.67       30.55     15.91 o 
  -3   5  10      257.44      278.57     18.82 o 
  -1   5  10      378.20      357.55     19.45 o 
   1   5  10       21.18       41.66     16.54 o 
   3   5  10        7.89        0.00     16.92 o 
   5   5  10      241.85      225.14     19.57 o 
   7   5  10     1069.09     1065.12     37.03 o 
   9   5  10      134.61      141.27     20.45 o 
  11   5  10        2.00       20.70     13.63 o 
  13   5  10        2.18        0.00     14.01 o 
 -16   6  10       79.44       84.20     15.53 o 
 -14   6  10        1.25       51.38     13.13 o 
 -12   6  10      173.23      164.26     20.45 o 
 -10   6  10      397.04      427.11     23.36 o 
  -8   6  10      979.27      944.84     31.72 o 
  -6   6  10        2.59        0.00     16.03 o 
  -4   6  10     2239.53     2134.78     55.32 o 
  -2   6  10       68.83       40.02     17.42 o 
   0   6  10       13.16        0.63     16.16 o 
   2   6  10      122.72      127.13     19.06 o 
   4   6  10        8.34        0.00     17.42 o 
   6   6  10       56.08       49.11     19.06 o 
   8   6  10      112.24      104.66     14.27 o 
  10   6  10       19.86        0.00     13.51 o 
 -15   7  10      128.60      109.20     15.91 o 
 -13   7  10       69.27      128.13     14.27 o 
 -11   7  10      160.70      167.16     14.77 o 
  -9   7  10        0.00        2.02     12.24 o 
  -7   7  10      112.96      127.76     20.07 o 
  -5   7  10        0.56       53.90     17.04 o 
  -3   7  10      840.94      908.61     32.22 o 
  -1   7  10        0.41       13.13     17.80 o 
   1   7  10       10.48       23.23     17.55 o 
   3   7  10        1.35        0.00     12.88 o 
   5   7  10       48.45       68.55     13.25 o 
   7   7  10       83.47       98.85     14.52 o 
   9   7  10       24.13       52.51     14.52 o 
 -10   8  10       25.14       42.54     14.39 o 
  -8   8  10       11.16       12.50     13.89 o 
  -6   8  10       11.23        5.43     12.88 o 
  -4   8  10        6.20        0.00     13.00 o 
  -2   8  10      249.80      232.45     15.15 o 
   0   8  10      149.71      153.02     14.90 o 
   2   8  10        0.46        7.70     13.00 o 
   4   8  10        1.34        0.00     13.89 o 
 -21   1  11      300.85      306.46     16.54 o 
 -19   1  11      342.94      322.64     24.62 o 
 -17   1  11      497.78      499.55     23.11 o 
 -15   1  11      212.89      221.22     18.94 o 
 -13   1  11      833.80      823.04     30.71 o 
 -11   1  11     1524.70     1573.64     44.80 o 
  -9   1  11       73.82       89.76     12.88 o 
  -7   1  11     4063.78     4354.05     95.32 o 
  -5   1  11     1513.94     1583.79     41.03 o 
  -3   1  11     8611.95     8707.55    125.91 o 
  -1   1  11     4983.68     5317.73    100.28 o 
   1   1  11     3967.60     4832.89     99.63 o 
   3   1  11       32.47       46.83     13.25 o 
   5   1  11        0.03        0.00     14.26 o 
   7   1  11     3091.86     3218.22     72.54 o 
   9   1  11        5.61       12.37     16.79 o 
  11   1  11      562.19      590.91     26.91 o 
  13   1  11        0.52        0.00     18.43 o 
  15   1  11       36.09       39.51     13.63 o 
 -22   2  11       37.30       35.47     14.90 o 
 -20   2  11       46.94       69.18     14.01 o 
 -18   2  11       18.16        6.69     18.56 o 
 -16   2  11      720.61      785.61     28.43 o 
 -14   2  11       18.06       67.53     16.66 o 
 -12   2  11      923.44      848.18     29.33 o 
 -10   2  11      851.95      897.75     28.82 o 
  -8   2  11      234.25      273.03     16.16 o 
  -6   2  11     1762.91     1929.44     48.00 o 
  -4   2  11     1454.63     1587.07     38.49 o 
  -2   2  11      798.11      895.91     26.68 o 
   0   2  11       79.41      106.30     12.50 o 
   2   2  11      871.30     1090.33     34.64 o 
   4   2  11      177.48      210.36     16.92 o 
   6   2  11        8.34       30.42     15.78 o 
   8   2  11     1003.47     1141.55     36.53 o 
  10   2  11       98.80      125.99     18.43 o 
  12   2  11      238.65      199.88     22.10 o 
  14   2  11       22.26       21.59     13.38 o 
  16   2  11        0.77        1.14     14.64 o 
 -21   3  11       82.91       74.99     15.28 o 
 -19   3  11        7.13       15.53     13.25 o 
 -17   3  11      725.69      758.40     31.58 o 
 -15   3  11       88.93       44.94     17.80 o 
 -13   3  11     1815.13     1802.46     46.19 o 
 -11   3  11       38.18       51.25     16.03 o 
  -9   3  11      849.60      915.65     30.34 o 
  -7   3  11       32.13       47.72     13.25 o 
  -5   3  11      327.68      264.73     16.17 o 
  -3   3  11       50.64       51.63     12.75 o 
  -1   3  11      279.27      218.87     15.79 o 
   1   3  11       20.59        0.00     13.89 o 
   3   3  11     1489.54     1549.10     42.64 o 
   5   3  11      299.88      298.04     19.57 o 
   7   3  11     1070.69     1056.31     36.15 o 
   9   3  11      396.69      414.49     22.73 o 
  11   3  11        7.62       52.76     17.92 o 
  13   3  11      106.56      114.88     14.39 o 
  15   3  11       27.22       29.41     15.02 o 
 -20   4  11       24.88        0.00     14.90 o 
 -18   4  11        0.12        8.84     13.13 o 
 -16   4  11      166.21      195.57     20.20 o 
 -14   4  11       88.91      111.09     18.18 o 
 -12   4  11      160.09      217.54     19.32 o 
 -10   4  11       86.05       78.78     16.79 o 
  -8   4  11      192.22      177.03     17.05 o 
  -6   4  11     2407.80     2270.51     60.82 o 
  -4   4  11       33.07       24.11     14.64 o 
  -2   4  11     1928.98     1671.73     47.35 o 
   0   4  11     1246.45     1104.51     34.91 o 
   2   4  11       30.53        0.00     16.79 o 
   4   4  11     3589.34     3693.44     80.43 o 
   6   4  11      159.86      164.26     19.44 o 
   8   4  11      704.16      723.29     30.45 o 
  10   4  11      288.55      288.53     23.87 o 
  12   4  11      177.26      179.91     15.02 o 
  14   4  11       35.01       39.39     14.52 o 
 -19   5  11      145.40      135.84     16.16 o 
 -17   5  11       74.94      121.70     14.52 o 
 -15   5  11      684.18      630.50     20.09 o 
 -13   5  11        0.02       27.90     17.17 o 
 -11   5  11      799.47      811.84     30.20 o 
  -9   5  11      271.73      285.13     19.70 o 
  -7   5  11      325.14      337.44     20.46 o 
  -5   5  11     1827.02     1813.52     48.09 o 
  -3   5  11     2574.00     2365.68     59.16 o 
  -1   5  11      485.94      427.71     22.74 o 
   1   5  11      773.35      852.70     31.59 o 
   3   5  11      203.85      233.59     19.57 o 
   5   5  11      336.20      329.35     21.72 o 
   7   5  11      178.03      187.24     20.58 o 
   9   5  11      176.06      147.72     15.40 o 
  11   5  11       46.87       53.15     14.01 o 
  13   5  11       89.70       88.12     16.03 o 
 -16   6  11      284.51      328.80     17.17 o 
 -14   6  11      120.78      122.46     14.52 o 
 -12   6  11      689.04      715.40     22.61 o 
 -10   6  11       30.27       23.61     18.18 o 
  -8   6  11      710.25      657.09     29.06 o 
  -6   6  11      324.47      309.14     21.34 o 
  -4   6  11      190.24      159.97     18.43 o 
  -2   6  11      295.63      248.14     20.71 o 
   0   6  11      936.61      884.77     31.59 o 
   2   6  11        0.00        0.00     16.66 o 
   4   6  11      483.32      368.93     23.74 o 
   6   6  11        0.02       34.46     12.37 o 
   8   6  11       35.56       55.04     13.25 o 
  10   6  11       55.14       54.91     14.77 o 
 -13   7  11       77.10       88.75     14.90 o 
 -11   7  11       13.37        0.00     13.51 o 
  -9   7  11       10.76        0.00     13.13 o 
  -7   7  11       45.13       61.60     12.88 o 
  -5   7  11        0.02       49.10     19.06 o 
  -3   7  11        8.39        0.00     17.92 o 
  -1   7  11      224.38      177.65     21.09 o 
   1   7  11      433.78      432.68     16.80 o 
   3   7  11       56.49       78.90     13.26 o 
   5   7  11       61.06       55.54     13.00 o 
   7   7  11       94.76      137.10     14.77 o 
 -10   8  11        3.47        0.00     14.52 o 
  -8   8  11        7.62        0.00     13.63 o 
  -6   8  11       13.98       35.85     12.88 o 
  -4   8  11       92.33       63.88     14.52 o 
  -2   8  11       29.89       39.39     12.88 o 
   0   8  11       34.37       39.64     14.26 o 
   2   8  11        7.98        0.00     13.51 o 
   4   8  11       15.33       31.18     14.14 o 
 -22   0  12       44.18       80.03     14.26 o 
 -20   0  12      487.65      491.17     17.68 o 
 -18   0  12      145.72      184.83     19.95 o 
 -16   0  12     1515.78     1653.92     45.03 o 
 -14   0  12       51.34      107.93     16.79 o 
 -12   0  12     2860.42     2777.23     66.69 o 
 -10   0  12     4026.89     4205.77    103.84 o 
  -8   0  12      637.71      823.25     25.02 o 
  -6   0  12       52.16       41.03     10.60 o 
  -4   0  12     1229.32     1244.55     31.01 o 
  -2   0  12      589.27      507.56     18.58 o 
   0   0  12      377.29      464.50     18.57 o 
   2   0  12     1944.48     1772.01     43.96 o 
   4   0  12      497.06      549.31     24.38 o 
   6   0  12      516.80      554.84     24.51 o 
   8   0  12       66.26       92.79     17.17 o 
  10   0  12      541.17      537.73     25.01 o 
  12   0  12      130.26      235.58     21.46 o 
  14   0  12       80.91       72.97     14.01 o 
  16   0  12        4.74       17.92     14.77 o 
 -21   1  12      128.29      117.28     15.15 o 
 -19   1  12       47.12       44.06     12.88 o 
 -17   1  12       41.39       41.66     18.18 o 
 -15   1  12       21.47       87.23     16.16 o 
 -13   1  12      724.56      742.26     27.04 o 
 -11   1  12      205.97      188.40     16.92 o 
  -9   1  12     1252.34     1369.72     37.07 o 
  -7   1  12       93.35       26.01     11.87 o 
  -5   1  12     1303.74     1280.17     35.94 o 
  -3   1  12      511.62      551.57     19.59 o 
  -1   1  12     9267.17     9260.09    138.57 o 
   1   1  12      611.78      715.28     25.02 o 
   3   1  12     1389.70     1409.95     43.40 o 
   5   1  12      270.59      272.27     18.82 o 
   7   1  12      359.25      283.53     20.21 o 
   9   1  12     1417.05     1367.18     40.09 o 
  11   1  12        9.81        0.00     17.67 o 
  13   1  12       99.29       93.29     13.89 o 
  15   1  12        0.74        0.00     14.01 o 
 -22   2  12       14.61       35.72     14.52 o 
 -20   2  12       60.28       82.81     13.51 o 
 -18   2  12      413.00      411.71     24.37 o 
 -16   2  12        0.73        0.00     16.28 o 
 -14   2  12      381.93      365.37     20.46 o 
 -12   2  12      841.18      809.63     29.07 o 
 -10   2  12     2146.34     2166.10     51.81 o 
  -8   2  12     5982.29     5719.77    119.37 o 
  -6   2  12      951.14      952.94     28.96 o 
  -4   2  12        0.83        0.00     11.23 o 
  -2   2  12        0.03       16.16     11.23 o 
   0   2  12      185.30      215.30     15.28 o 
   2   2  12      283.71      280.62     17.55 o 
   4   2  12     2433.00     2574.14     63.74 o 
   6   2  12      546.87      537.79     24.26 o 
   8   2  12      874.42      896.26     32.98 o 
  10   2  12        1.60       35.98     17.67 o 
  12   2  12       97.51       93.67     13.63 o 
  14   2  12       60.46        0.00     14.26 o 
 -21   3  12       10.73       27.27     14.26 o 
 -19   3  12       77.75       88.12     13.76 o 
 -17   3  12        7.46        0.00     18.43 o 
 -15   3  12       29.05       18.81     17.17 o 
 -13   3  12      159.10      121.08     17.93 o 
 -11   3  12       15.21       12.24     15.15 o 
  -9   3  12      884.47      953.96     31.10 o 
  -7   3  12      133.79      101.26     15.28 o 
  -5   3  12        0.83       22.34     13.38 o 
  -3   3  12        1.16       18.18     12.62 o 
  -1   3  12      259.55      228.96     15.91 o 
   1   3  12      751.15      858.90     29.32 o 
   3   3  12        8.08       27.01     15.91 o 
   5   3  12        6.07       26.13     15.91 o 
   7   3  12     1172.88     1197.99     38.81 o 
   9   3  12        0.08        3.41     17.42 o 
  11   3  12      151.91      199.35     14.52 o 
  13   3  12       49.29       62.23     13.51 o 
 -20   4  12       37.12       29.79     14.77 o 
 -18   4  12        8.80        0.00     12.88 o 
 -16   4  12       57.51       35.35     19.57 o 
 -14   4  12       21.73       49.61     16.79 o 
 -12   4  12       14.72       33.58     16.41 o 
 -10   4  12       43.12       68.55     16.41 o 
  -8   4  12      109.56      119.81     16.54 o 
  -6   4  12        1.17       11.11     14.52 o 
  -4   4  12      536.37      520.50     23.12 o 
  -2   4  12     1091.25     1065.52     35.40 o 
   0   4  12     2816.96     2677.29     63.25 o 
   2   4  12        0.89       20.07     16.16 o 
   4   4  12     1120.49     1169.40     36.92 o 
   6   4  12      156.87      142.92     18.81 o 
   8   4  12      450.37      501.53     25.64 o 
  10   4  12       46.66       55.04     12.88 o 
  12   4  12       38.32       45.19     13.89 o 
 -17   5  12       34.33       62.99     14.52 o 
 -15   5  12       97.30       82.82     13.51 o 
 -13   5  12       15.09        0.00     17.29 o 
 -11   5  12       58.27       78.39     17.67 o 
  -9   5  12        0.18       44.56     16.91 o 
  -7   5  12      147.28      132.82     17.42 o 
  -5   5  12       86.00       82.56     16.79 o 
  -3   5  12       63.67       99.48     16.92 o 
  -1   5  12      568.61      493.69     23.88 o 
   1   5  12      344.35      317.87     22.23 o 
   3   5  12      262.97      260.12     20.96 o 
   5   5  12       16.12       14.01     17.29 o 
   7   5  12        3.58       27.27     18.18 o 
   9   5  12      154.08      155.54     14.90 o 
  11   5  12      265.05      289.15     16.79 o 
 -16   6  12        2.02       18.30     14.64 o 
 -14   6  12      427.76      430.77     17.43 o 
 -12   6  12      264.55      248.62     15.53 o 
 -10   6  12      324.76      346.89     22.98 o 
  -8   6  12        0.48        1.14     16.79 o 
  -6   6  12      611.53      557.72     27.54 o 
  -4   6  12      306.86      307.61     20.71 o 
  -2   6  12       22.69       29.66     16.79 o 
   0   6  12       14.35       27.27     17.29 o 
   2   6  12      626.86      643.12     28.80 o 
   4   6  12      734.81      696.12     30.57 o 
   6   6  12      256.38      261.12     15.15 o 
   8   6  12      101.65      118.80     14.27 o 
  10   6  12       63.64       60.59     15.15 o 
 -13   7  12       10.44       16.79     13.51 o 
 -11   7  12        3.17        5.93     13.51 o 
  -9   7  12        1.67       10.60     12.62 o 
  -7   7  12       13.78       40.52     12.37 o 
  -5   7  12      201.91      207.70     13.89 o 
  -3   7  12        5.60        5.68     17.17 o 
  -1   7  12       73.63       62.87     12.75 o 
   1   7  12       22.03       11.99     12.37 o 
   3   7  12        6.59       16.41     13.25 o 
   5   7  12        8.18        0.00     13.25 o 
   7   7  12        0.05       43.04     14.14 o 
 -10   8  12       45.56       55.04     15.15 o 
  -8   8  12      398.02      366.97     17.81 o 
  -6   8  12        1.04        2.65     13.13 o 
  -4   8  12       22.99       31.05     13.00 o 
  -2   8  12       16.44       25.63     13.13 o 
   0   8  12       15.92       32.95     13.51 o 
   2   8  12       30.03       24.24     13.89 o 
 -21   1  13       56.09       32.95     14.14 o 
 -19   1  13       82.79       88.50     13.26 o 
 -17   1  13      685.77      714.80     28.68 o 
 -15   1  13     1169.36     1245.65     38.18 o 
 -13   1  13        0.17       14.52     15.15 o 
 -11   1  13     1465.37     1498.23     42.13 o 
  -9   1  13       72.60      107.31     14.39 o 
  -7   1  13     1975.02     1993.95     51.56 o 
  -5   1  13      106.77       90.90     12.63 o 
  -3   1  13      152.56      183.09     13.51 o 
  -1   1  13        0.01        0.00     13.25 o 
   1   1  13     1179.32     1302.60     37.06 o 
   3   1  13      158.14      235.48     17.30 o 
   5   1  13      669.01      673.35     26.41 o 
   7   1  13       29.90       21.21     16.79 o 
   9   1  13      757.56      827.97     30.07 o 
  11   1  13       42.19       56.55     19.69 o 
  13   1  13       11.41        0.00     13.13 o 
  15   1  13      299.16      303.17     18.06 o 
 -20   2  13        0.64       25.37     13.51 o 
 -18   2  13       44.38       93.67     19.06 o 
 -16   2  13        3.19       25.25     16.79 o 
 -14   2  13       67.35       69.81     16.54 o 
 -12   2  13        2.87        0.00     15.78 o 
 -10   2  13      331.25      333.04     19.45 o 
  -8   2  13       17.04        7.70     13.25 o 
  -6   2  13      858.58      879.12     27.18 o 
  -4   2  13      131.20      140.15     13.89 o 
  -2   2  13        0.81       25.50     12.24 o 
   0   2  13      763.78      752.55     26.54 o 
   2   2  13      149.83      117.17     16.79 o 
   4   2  13      287.81      303.71     19.20 o 
   6   2  13       68.46       53.15     17.80 o 
   8   2  13       15.88        0.00     18.43 o 
  10   2  13      384.37      433.17     24.25 o 
  12   2  13       97.46      122.71     14.39 o 
  14   2  13      380.25      331.74     17.81 o 
 -21   3  13       75.61       44.69     16.28 o 
 -19   3  13       31.76       33.20     13.38 o 
 -17   3  13       57.76       46.58     19.19 o 
 -15   3  13      120.91      119.43     18.05 o 
 -13   3  13       37.84       22.34     16.54 o 
 -11   3  13      189.50      193.18     18.18 o 
  -9   3  13        7.65       14.52     14.90 o 
  -7   3  13        7.53        0.00     13.76 o 
  -5   3  13       82.85       57.44     14.39 o 
  -3   3  13       35.49       44.06     14.14 o 
  -1   3  13       37.51       10.98     14.52 o 
   1   3  13      163.49      113.26     16.92 o 
   3   3  13       40.81       20.07     15.91 o 
   5   3  13       93.93      119.30     17.80 o 
   7   3  13       73.03       50.12     17.42 o 
   9   3  13      523.83      512.56     26.27 o 
  11   3  13       29.07       28.28     13.25 o 
  13   3  13      390.36      377.96     18.18 o 
 -20   4  13       27.43        1.14     14.52 o 
 -18   4  13       10.69        0.00     13.13 o 
 -16   4  13      108.70      117.53     13.76 o 
 -14   4  13      154.06      124.74     19.44 o 
 -12   4  13       20.66       12.62     16.16 o 
 -10   4  13      167.22      136.36     18.31 o 
  -8   4  13      204.22      182.96     18.06 o 
  -6   4  13        1.20       33.20     15.02 o 
  -4   4  13      758.59      714.63     27.68 o 
  -2   4  13     1665.71     1555.79     44.54 o 
   0   4  13       40.25       42.04     16.16 o 
   2   4  13      577.86      678.52     28.05 o 
   4   4  13       41.74       54.28     17.67 o 
   6   4  13      329.47      302.82     21.47 o 
   8   4  13       35.73       37.74     19.31 o 
  10   4  13       71.80       46.71     13.89 o 
  12   4  13        2.69       23.86     14.90 o 
 -17   5  13       65.58       73.60     14.52 o 
 -15   5  13      231.39      230.05     15.28 o 
 -13   5  13        0.82       15.15     18.05 o 
 -11   5  13      288.12      333.62     21.34 o 
  -9   5  13       36.48       74.48     17.67 o 
  -7   5  13     1163.10     1238.17     38.31 o 
  -5   5  13       84.72       64.38     16.92 o 
  -3   5  13      512.94      515.37     24.76 o 
  -1   5  13      496.52      456.37     23.12 o 
   1   5  13      146.09      144.43     18.69 o 
   3   5  13     1273.25     1181.35     38.06 o 
   5   5  13       52.69       44.56     18.05 o 
   7   5  13      893.00      879.06     25.02 o 
   9   5  13       20.61        0.00     13.63 o 
  11   5  13       21.34       47.84     14.52 o 
 -16   6  13       25.02       40.02     14.90 o 
 -14   6  13       18.48       16.03     13.13 o 
 -12   6  13        2.38        0.00     12.24 o 
 -10   6  13      488.06      510.00     26.40 o 
  -8   6  13       19.34       31.56     17.42 o 
  -6   6  13      346.72      349.05     21.72 o 
  -4   6  13        0.21        6.19     16.66 o 
  -2   6  13      113.93      119.81     18.56 o 
   0   6  13      122.32       92.16     18.94 o 
   2   6  13       97.93      101.50     19.57 o 
   4   6  13      379.43      340.59     15.79 o 
   6   6  13       18.10       19.19     13.00 o 
   8   6  13        1.16       33.83     14.52 o 
 -13   7  13        0.92        9.97     13.89 o 
 -11   7  13        2.86       25.62     12.88 o 
  -9   7  13        1.38        0.00     12.88 o 
  -7   7  13      148.38      142.54     14.01 o 
  -5   7  13       26.05       15.78     12.37 o 
  -3   7  13      261.48      254.55     14.90 o 
  -1   7  13       58.30       51.38     12.88 o 
   1   7  13       39.36       63.62     12.62 o 
   3   7  13       56.49       48.85     14.14 o 
   5   7  13       22.64       45.44     13.63 o 
  -8   8  13        3.31        0.38     13.51 o 
  -6   8  13        0.32       35.09     13.25 o 
  -4   8  13       24.60       39.26     14.26 o 
  -2   8  13        0.05        0.00     12.88 o 
   0   8  13       45.51       42.16     14.52 o 
   2   8  13      234.46      305.17     17.68 o 
 -22   0  14       12.46       30.17     13.51 o 
 -20   0  14      195.17      222.84     15.53 o 
 -18   0  14      231.94      214.90     20.96 o 
 -16   0  14        1.47        3.79     16.54 o 
 -14   0  14      203.37      176.90     19.07 o 
 -12   0  14       11.07        0.00     14.77 o 
 -10   0  14      995.76     1103.61     34.39 o 
  -8   0  14      543.39      470.14     21.10 o 
  -6   0  14     5881.91     5745.68    117.34 o 
  -4   0  14      514.84      366.79     17.44 o 
  -2   0  14     5803.70     5556.08    115.55 o 
   0   0  14       32.23       48.85     13.89 o 
   2   0  14        1.78        0.00     14.90 o 
   4   0  14     2713.85     2887.13     69.83 o 
   6   0  14     2738.78     2608.58     63.86 o 
   8   0  14      696.24      716.10     28.68 o 
  10   0  14       39.69       23.23     18.18 o 
  12   0  14       57.61       95.69     13.76 o 
  14   0  14       21.99       13.25     14.64 o 
 -21   1  14       52.06       46.83     14.01 o 
 -19   1  14        1.24       21.84     12.62 o 
 -17   1  14        4.23        2.90     17.17 o 
 -15   1  14      231.90      240.41     19.07 o 
 -13   1  14     1387.74     1484.56     41.23 o 
 -11   1  14      291.59      270.13     18.94 o 
  -9   1  14     1311.48     1382.88     39.72 o 
  -7   1  14     1214.35     1206.11     35.67 o 
  -5   1  14      291.68      281.51     17.43 o 
  -3   1  14       28.65        5.68     12.24 o 
  -1   1  14      111.62      101.76     13.26 o 
   1   1  14      723.44      777.24     26.79 o 
   3   1  14       33.16       73.09     15.65 o 
   5   1  14      718.41      725.93     27.67 o 
   7   1  14     2827.48     2948.06     68.42 o 
   9   1  14       52.43       28.66     19.06 o 
  11   1  14      292.51      285.50     15.41 o 
  13   1  14       22.76        6.44     13.51 o 
 -20   2  14       61.30       64.89     13.76 o 
 -18   2  14       26.27       33.58     12.37 o 
 -16   2  14      681.28      660.73     28.30 o 
 -14   2  14        8.32       11.61     15.91 o 
 -12   2  14      293.69      259.76     19.45 o 
 -10   2  14     2631.72     2614.15     65.39 o 
  -8   2  14      116.79      107.95     15.40 o 
  -6   2  14      394.29      390.18     19.83 o 
  -4   2  14     1982.84     1839.48     46.61 o 
  -2   2  14      513.30      593.16     22.11 o 
   0   2  14      571.18      626.93     24.89 o 
   2   2  14       80.97       94.94     16.79 o 
   4   2  14     1698.04     1745.41     47.96 o 
   6   2  14      539.93      592.32     25.64 o 
   8   2  14       98.05       67.92     18.81 o 
  10   2  14      805.54      850.69     32.34 o 
  12   2  14       19.46       30.42     13.51 o 
  14   2  14      899.13      930.52     26.41 o 
 -21   3  14       90.18      111.85     16.16 o 
 -19   3  14       71.24       77.01     13.63 o 
 -17   3  14      213.19      241.92     14.65 o 
 -15   3  14       30.76       73.22     17.55 o 
 -13   3  14      573.97      568.20     25.64 o 
 -11   3  14      297.42      273.15     19.70 o 
  -9   3  14     1079.22     1077.67     34.14 o 
  -7   3  14        0.92        6.06     14.64 o 
  -5   3  14     1812.44     1860.15     45.70 o 
  -3   3  14      133.08      122.09     15.28 o 
  -1   3  14       19.38       22.72     15.02 o 
   1   3  14     1382.05     1488.73     40.85 o 
   3   3  14      206.40      232.20     19.45 o 
   5   3  14      189.04      225.00     19.44 o 
   7   3  14       43.61        5.55     17.42 o 
   9   3  14      640.35      643.74     28.30 o 
  11   3  14       35.95       66.53     13.38 o 
  13   3  14        6.81        0.00     14.26 o 
 -18   4  14      180.10      138.00     15.91 o 
 -16   4  14        2.13        8.71     12.50 o 
 -14   4  14       97.39      104.40     18.43 o 
 -12   4  14      319.85      360.03     21.97 o 
 -10   4  14      207.79      204.68     19.32 o 
  -8   4  14     3755.49     3753.77     82.47 o 
  -6   4  14     3024.21     2940.32     72.64 o 
  -4   4  14     1302.79     1203.18     38.70 o 
  -2   4  14      250.86      227.17     18.18 o 
   0   4  14      161.83      171.59     18.18 o 
   2   4  14       87.47      119.43     17.93 o 
   4   4  14        8.02       32.32     17.17 o 
   6   4  14      209.32      209.22     19.95 o 
   8   4  14        6.24        0.00     12.88 o 
  10   4  14       35.56       47.21     13.89 o 
  12   4  14       77.77       81.05     15.15 o 
 -17   5  14      251.56      227.15     16.67 o 
 -15   5  14        4.70        0.00     12.62 o 
 -13   5  14      333.48      330.72     23.74 o 
 -11   5  14      117.92      107.56     19.06 o 
  -9   5  14      106.10      117.91     18.43 o 
  -7   5  14      406.72      436.60     23.36 o 
  -5   5  14        1.46        0.00     16.41 o 
  -3   5  14        8.26       27.64     16.28 o 
  -1   5  14      263.08      228.68     19.19 o 
   1   5  14        4.40        0.00     16.79 o 
   3   5  14      618.36      680.63     29.18 o 
   5   5  14      403.28      377.98     24.12 o 
   7   5  14      114.69      116.90     13.89 o 
   9   5  14        5.75        0.00     14.26 o 
 -16   6  14       25.66       32.69     14.52 o 
 -14   6  14        1.00       17.55     12.88 o 
 -12   6  14      164.43      178.77     14.90 o 
 -10   6  14       56.11       61.23     12.62 o 
  -8   6  14       21.46       39.76     17.80 o 
  -6   6  14        1.34        0.00     17.42 o 
  -4   6  14      442.17      380.03     23.36 o 
  -2   6  14       10.53       11.23     18.05 o 
   0   6  14      371.66      316.09     23.24 o 
   2   6  14      492.22      473.50     26.40 o 
   4   6  14        2.78       29.54     13.00 o 
   6   6  14        4.45        1.89     12.88 o 
   8   6  14       30.73       38.25     14.64 o 
 -13   7  14        0.02       19.44     13.63 o 
 -11   7  14       19.15       22.22     13.13 o 
  -9   7  14        0.01       20.32     13.00 o 
  -7   7  14       89.46       60.34     13.38 o 
  -5   7  14        1.08       15.53     12.24 o 
  -3   7  14      132.06       99.86     13.26 o 
  -1   7  14       20.86        0.00     12.62 o 
   1   7  14        4.81        3.79     12.88 o 
   3   7  14       30.03       20.20     13.38 o 
   5   7  14      170.98      217.15     16.16 o 
  -8   8  14        2.37       28.40     14.01 o 
  -6   8  14        2.50        0.00     13.89 o 
  -4   8  14        1.73       21.71     14.01 o 
  -2   8  14      118.01      164.12     15.91 o 
   0   8  14       25.57       16.66     14.26 o 
 -21   1  15       84.51       61.61     14.90 o 
 -19   1  15      179.85      160.22     14.39 o 
 -17   1  15      193.94      214.64     21.09 o 
 -15   1  15      167.43      174.11     18.81 o 
 -13   1  15      318.80      316.34     20.46 o 
 -11   1  15       59.08       77.13     15.65 o 
  -9   1  15       46.20       44.18     14.64 o 
  -7   1  15       69.63       69.06     14.52 o 
  -5   1  15      923.72      812.78     27.69 o 
  -3   1  15        6.27        8.71     13.25 o 
  -1   1  15       20.20        8.96     13.89 o 
   1   1  15       19.59       37.11     15.65 o 
   3   1  15       41.85       45.82     16.28 o 
   5   1  15      439.83      468.97     22.99 o 
   7   1  15       22.42       31.94     17.80 o 
   9   1  15     1092.63     1043.73     38.04 o 
  11   1  15       12.24       35.72     13.13 o 
  13   1  15       24.88       29.03     14.26 o 
 -20   2  15      428.92      474.46     18.56 o 
 -18   2  15        0.46        0.00     12.50 o 
 -16   2  15     1423.36     1423.38     43.88 o 
 -14   2  15      287.26      253.06     19.70 o 
 -12   2  15     2544.10     2589.20     62.70 o 
 -10   2  15      172.69      146.84     17.80 o 
  -8   2  15      575.85      581.42     24.38 o 
  -6   2  15      315.49      314.09     18.69 o 
  -4   2  15      126.36      149.23     15.91 o 
  -2   2  15      330.14      313.21     18.82 o 
   0   2  15       73.19       91.40     15.53 o 
   2   2  15      235.73      241.06     18.69 o 
   4   2  15     2315.04     2419.56     62.93 o 
   6   2  15       25.40       73.09     17.55 o 
   8   2  15      885.23      791.91     32.73 o 
  10   2  15       25.78       45.57     13.38 o 
  12   2  15        0.05        0.00     13.63 o 
 -19   3  15       24.12       14.64     13.25 o 
 -17   3  15      628.34      550.37     19.33 o 
 -15   3  15       37.25       92.53     18.18 o 
 -13   3  15      125.01       58.71     17.42 o 
 -11   3  15      664.35      753.13     28.17 o 
  -9   3  15       10.41       22.72     15.53 o 
  -7   3  15     1123.20     1130.85     33.76 o 
  -5   3  15      262.27      256.09     18.06 o 
  -3   3  15      176.11      150.88     16.79 o 
  -1   3  15      465.07      443.49     22.36 o 
   1   3  15       24.36       11.87     16.28 o 
   3   3  15      376.83      324.45     21.60 o 
   5   3  15       11.64        7.95     17.04 o 
   7   3  15      337.84      383.89     22.60 o 
   9   3  15       74.88       53.15     13.63 o 
  11   3  15        0.00       10.60     13.51 o 
 -18   4  15       50.67       80.54     14.14 o 
 -16   4  15        1.43        0.00     12.37 o 
 -14   4  15      167.91      208.83     21.34 o 
 -12   4  15      672.44      668.31     27.67 o 
 -10   4  15     1039.06     1066.17     35.52 o 
  -8   4  15     5109.31     4905.89    110.94 o 
  -6   4  15     3084.56     2851.16     73.39 o 
  -4   4  15     3812.63     3641.14     81.21 o 
  -2   4  15      287.07      284.26     19.70 o 
   0   4  15     1236.32     1252.86     39.95 o 
   2   4  15       10.78       32.06     16.92 o 
   4   4  15      109.96       88.25     19.19 o 
   6   4  15      285.70      256.84     22.22 o 
   8   4  15       29.06       15.02     13.00 o 
  10   4  15      174.89      208.19     15.91 o 
 -17   5  15        7.28        1.39     13.76 o 
 -15   5  15       58.99       67.29     13.89 o 
 -13   5  15       24.59        0.00     12.75 o 
 -11   5  15      521.79      465.69     24.38 o 
  -9   5  15      672.06      645.43     26.66 o 
  -7   5  15     1916.79     1815.19     48.84 o 
  -5   5  15     1371.45     1280.02     39.83 o 
  -3   5  15     2051.09     1889.96     49.61 o 
  -1   5  15      106.08      138.62     18.81 o 
   1   5  15     1673.81     1612.93     48.70 o 
   3   5  15        0.17       21.08     18.43 o 
   5   5  15      342.50      376.31     16.04 o 
   7   5  15       17.24       24.24     13.25 o 
   9   5  15       54.67       32.06     14.64 o 
 -16   6  15        0.34       11.99     14.64 o 
 -14   6  15      124.43      123.09     15.15 o 
 -12   6  15        0.33       20.58     13.00 o 
 -10   6  15      244.70      251.77     15.15 o 
  -8   6  15      105.42      111.85     19.82 o 
  -6   6  15      186.24       91.16     20.58 o 
  -4   6  15        0.20       16.91     17.67 o 
  -2   6  15       57.81       37.11     18.18 o 
   0   6  15       73.45       42.54     19.31 o 
   2   6  15       30.67       60.21     12.88 o 
   4   6  15       33.84       37.62     12.88 o 
   6   6  15       46.96       26.38     14.39 o 
 -11   7  15       11.25        2.02     13.51 o 
  -9   7  15       10.45       32.32     13.13 o 
  -7   7  15       99.93       97.33     14.14 o 
  -5   7  15      311.49      322.25     16.16 o 
  -3   7  15       54.36       43.93     13.25 o 
  -1   7  15      172.13      188.37     14.90 o 
   1   7  15       91.69       68.04     15.02 o 
   3   7  15      148.49      181.93     15.40 o 
  -4   8  15      240.53      254.79     17.42 o 
 -20   0  16       16.38       40.14     13.63 o 
 -18   0  16      114.52      132.81     13.63 o 
 -16   0  16        2.15       27.01     16.79 o 
 -14   0  16      325.25      372.79     20.96 o 
 -12   0  16       66.37       89.76     16.54 o 
 -10   0  16     1232.84     1134.84     36.80 o 
  -8   0  16      100.12      106.68     15.53 o 
  -6   0  16      673.95      642.57     24.14 o 
  -4   0  16     1056.35     1148.23     34.27 o 
  -2   0  16     1490.84     1492.88     40.74 o 
   0   0  16     2957.19     2945.44     68.47 o 
   2   0  16      651.68      717.66     27.04 o 
   4   0  16     1054.13     1064.37     36.15 o 
   6   0  16     4385.17     4453.12    108.77 o 
   8   0  16      183.26      181.18     20.58 o 
  10   0  16      510.00      488.03     18.44 o 
  12   0  16       82.72       70.70     14.39 o 
 -21   1  16       74.57       79.15     14.52 o 
 -19   1  16      119.56       94.31     13.89 o 
 -17   1  16       20.35       33.20     17.80 o 
 -15   1  16      181.80      156.31     18.56 o 
 -13   1  16        0.65        0.00     15.53 o 
 -11   1  16        3.61        0.00     15.40 o 
  -9   1  16      582.08      620.96     25.02 o 
  -7   1  16      139.06      126.64     16.03 o 
  -5   1  16      491.70      478.66     21.73 o 
  -3   1  16      386.74      419.34     20.46 o 
  -1   1  16        4.96       21.46     14.26 o 
   1   1  16       69.28       85.85     16.41 o 
   3   1  16        1.97       11.61     16.41 o 
   5   1  16      445.92      437.01     24.00 o 
   7   1  16      105.54       92.03     20.33 o 
   9   1  16        0.74        0.00     12.75 o 
  11   1  16       56.86       64.38     14.39 o 
 -20   2  16      121.88       98.09     14.39 o 
 -18   2  16       43.60       28.53     13.13 o 
 -16   2  16      283.17      314.29     21.72 o 
 -14   2  16      119.03       92.16     17.42 o 
 -12   2  16        9.40        0.00     16.16 o 
 -10   2  16       78.05       87.49     16.92 o 
  -8   2  16      368.11      398.72     20.46 o 
  -6   2  16      239.25      239.92     17.68 o 
  -4   2  16      290.23      284.52     19.20 o 
  -2   2  16      267.67      264.31     18.18 o 
   0   2  16      923.68      865.07     31.35 o 
   2   2  16      518.90      457.91     24.38 o 
   4   2  16      310.78      292.72     21.34 o 
   6   2  16     1078.54     1001.69     37.41 o 
   8   2  16      412.69      421.93     25.01 o 
  10   2  16      171.11      151.00     14.90 o 
  12   2  16       29.24       24.87     14.77 o 
 -19   3  16        5.16       14.01     13.25 o 
 -17   3  16      151.10      175.24     14.65 o 
 -15   3  16        6.34       49.86     17.17 o 
 -13   3  16        0.83       38.75     16.54 o 
 -11   3  16      644.65      622.20     26.28 o 
  -9   3  16      290.09      240.56     19.19 o 
  -7   3  16     4065.18     3761.26     92.92 o 
  -5   3  16     1181.37     1092.58     34.39 o 
  -3   3  16     2043.39     1761.56     48.61 o 
  -1   3  16      253.51      240.68     18.69 o 
   1   3  16      234.15      290.04     20.20 o 
   3   3  16      131.34      152.76     18.18 o 
   5   3  16       24.76       31.18     18.18 o 
   7   3  16      285.50      243.07     21.72 o 
   9   3  16      140.11      143.04     14.64 o 
  11   3  16       18.66        6.06     13.89 o 
 -18   4  16      222.44      247.59     16.67 o 
 -16   4  16        4.21        0.00     12.88 o 
 -14   4  16      548.53      596.43     27.91 o 
 -12   4  16      172.49      205.29     20.45 o 
 -10   4  16        5.57        0.00     15.91 o 
  -8   4  16      179.26      187.12     19.07 o 
  -6   4  16       75.27       51.89     16.66 o 
  -4   4  16      144.26      136.23     17.80 o 
  -2   4  16        0.73        5.55     15.91 o 
   0   4  16       62.98       97.84     17.17 o 
   2   4  16      272.92      253.81     19.95 o 
   4   4  16       21.37       19.44     17.80 o 
   6   4  16       34.43       46.83     13.00 o 
   8   4  16        3.08       27.64     13.51 o 
  10   4  16       16.58       29.41     14.14 o 
 -17   5  16       12.29       18.18     14.90 o 
 -15   5  16       92.44       96.95     14.64 o 
 -13   5  16        5.55        1.51     12.12 o 
 -11   5  16        2.47       17.17     17.92 o 
  -9   5  16        9.06        7.07     17.42 o 
  -7   5  16      741.69      668.36     28.93 o 
  -5   5  16      332.78      367.48     22.35 o 
  -3   5  16     1771.18     1766.85     49.08 o 
  -1   5  16      196.24      201.38     20.33 o 
   1   5  16      445.31      433.95     24.38 o 
   3   5  16       22.53        0.00     18.43 o 
   5   5  16      123.10      110.85     14.14 o 
   7   5  16        0.67        0.00     13.38 o 
   9   5  16      165.39      184.45     16.54 o 
 -14   6  16       23.52       61.35     13.63 o 
 -12   6  16       93.95       87.11     14.27 o 
 -10   6  16       21.48        0.00     12.75 o 
  -8   6  16       44.36       34.72     12.75 o 
  -6   6  16       14.89        0.00     12.12 o 
  -4   6  16      125.20      123.34     12.88 o 
  -2   6  16       16.07       21.96     11.99 o 
   0   6  16      253.71      250.26     15.03 o 
   2   6  16        6.24       36.86     12.24 o 
   4   6  16       36.26       26.26     13.89 o 
   6   6  16       49.53       52.01     14.39 o 
 -11   7  16        8.35        0.00     13.89 o 
  -9   7  16        0.00        0.00     13.25 o 
  -7   7  16       13.53        0.00     13.13 o 
  -5   7  16      142.66      168.80     15.15 o 
  -3   7  16       36.93       37.87     13.13 o 
  -1   7  16      319.90      309.75     16.67 o 
   1   7  16        2.30       18.56     13.89 o 
   3   7  16      151.10      145.31     15.65 o 
 -21   1  17      108.34       99.86     15.15 o 
 -19   1  17        6.80       12.62     12.75 o 
 -17   1  17       16.08        0.00     17.67 o 
 -15   1  17       42.82       81.55     17.80 o 
 -13   1  17       25.08       40.52     15.53 o 
 -11   1  17        1.41       32.95     15.53 o 
  -9   1  17        3.16        0.00     15.27 o 
  -7   1  17      416.57      374.63     21.09 o 
  -5   1  17       50.11       40.52     15.15 o 
  -3   1  17      222.71      161.38     17.80 o 
  -1   1  17      102.01       22.72     15.40 o 
   1   1  17      142.35      151.38     18.43 o 
   3   1  17      123.17      141.53     19.06 o 
   5   1  17        1.09        0.00     17.42 o 
   7   1  17       57.86       40.14     19.06 o 
   9   1  17       51.22       51.76     13.89 o 
  11   1  17      283.73      284.73     16.67 o 
 -20   2  17      153.53      148.47     15.53 o 
 -18   2  17       70.61       84.58     13.51 o 
 -16   2  17      475.61      475.01     25.26 o 
 -14   2  17       34.75       31.56     17.29 o 
 -12   2  17      371.57      320.53     21.22 o 
 -10   2  17        2.92        0.00     15.91 o 
  -8   2  17      155.49      150.50     18.18 o 
  -6   2  17      184.75      157.70     17.30 o 
  -4   2  17       62.12       33.83     15.91 o 
  -2   2  17     8021.52     7505.07    156.12 o 
   0   2  17      151.38      143.43     17.93 o 
   2   2  17     3410.39     3555.40     82.42 o 
   4   2  17        0.10        0.00     16.79 o 
   6   2  17       10.65        0.00     18.81 o 
   8   2  17      138.18      149.61     14.39 o 
  10   2  17       12.25        0.00     13.76 o 
 -19   3  17       41.92       50.75     14.52 o 
 -17   3  17       61.34       50.75     13.51 o 
 -15   3  17       52.87       14.14     18.43 o 
 -13   3  17       33.51       82.18     17.80 o 
 -11   3  17       19.58        2.65     16.54 o 
  -9   3  17     1002.06     1010.54     33.24 o 
  -7   3  17      300.88      342.10     20.21 o 
  -5   3  17       32.43       36.10     15.91 o 
  -3   3  17      202.38      183.08     18.69 o 
  -1   3  17      541.79      482.29     23.75 o 
   1   3  17       31.57       37.74     17.17 o 
   3   3  17      214.24      250.89     20.71 o 
   5   3  17       26.18        0.00     18.56 o 
   7   3  17        3.51        0.00     12.62 o 
   9   3  17      174.97      179.41     15.66 o 
 -18   4  17      109.38       94.94     15.53 o 
 -16   4  17      519.89      516.06     18.44 o 
 -14   4  17       28.90       41.15     12.50 o 
 -12   4  17      898.49      914.36     33.49 o 
 -10   4  17      121.97       94.69     18.43 o 
  -8   4  17      160.20      131.18     18.69 o 
  -6   4  17      597.40      509.22     23.50 o 
  -4   4  17       90.47       81.55     16.16 o 
  -2   4  17     1190.38     1019.95     34.77 o 
   0   4  17      181.72      128.53     18.56 o 
   2   4  17      810.09      847.31     31.21 o 
   4   4  17       73.25       71.96     19.44 o 
   6   4  17      287.11      295.98     16.04 o 
   8   4  17       34.23       33.33     13.89 o 
 -17   5  17        7.92       16.16     14.26 o 
 -15   5  17      343.08      277.55     16.54 o 
 -13   5  17      137.27      148.22     14.27 o 
 -11   5  17     1497.39     1447.76     41.47 o 
  -9   5  17      383.95      392.88     23.74 o 
  -7   5  17     1180.90     1154.59     37.92 o 
  -5   5  17      767.91      688.58     29.31 o 
  -3   5  17      839.01      720.35     30.20 o 
  -1   5  17       99.98      120.31     18.81 o 
   1   5  17      144.55      108.95     20.07 o 
   3   5  17       19.50       21.21     12.62 o 
   5   5  17       33.71       29.29     13.76 o 
   7   5  17      128.57      126.88     15.28 o 
 -14   6  17       82.12      107.30     14.90 o 
 -12   6  17        4.20        0.00     13.25 o 
 -10   6  17       84.44       86.73     13.51 o 
  -8   6  17       74.17       65.01     12.62 o 
  -6   6  17       21.02       34.84     12.37 o 
  -4   6  17      119.55      104.15     13.38 o 
  -2   6  17       65.89       53.15     12.62 o 
   0   6  17       44.06       43.17     12.88 o 
   2   6  17       62.84       44.56     13.76 o 
   4   6  17       11.71        4.04     13.76 o 
  -9   7  17       31.89       36.48     14.14 o 
  -7   7  17        3.00       37.11     13.00 o 
  -5   7  17      141.32      157.81     15.15 o 
  -3   7  17      115.29      128.52     14.64 o 
  -1   7  17        1.36        0.00     13.25 o 
   1   7  17       15.43        1.14     14.26 o 
 -20   0  18       83.13      114.88     14.64 o 
 -18   0  18       55.94       48.73     13.13 o 
 -16   0  18        1.58        0.00     17.17 o 
 -14   0  18      340.06      358.26     21.72 o 
 -12   0  18        4.08        0.00     15.02 o 
 -10   0  18       94.42       66.15     16.16 o 
  -8   0  18      530.43      526.27     23.88 o 
  -6   0  18      954.81      999.09     32.86 o 
  -4   0  18       96.91       65.40     15.78 o 
  -2   0  18       40.51       23.35     15.91 o 
   0   0  18     1473.06     1499.96     41.99 o 
   2   0  18      733.42      752.29     29.57 o 
   4   0  18       58.29        0.00     18.18 o 
   6   0  18      192.75      188.76     21.34 o 
   8   0  18       98.35       84.20     13.76 o 
  10   0  18      108.66      139.50     15.15 o 
 -21   1  18       83.74      104.65     15.53 o 
 -19   1  18       29.70        0.00     13.51 o 
 -17   1  18        4.14        0.00     12.12 o 
 -15   1  18      269.84      362.02     22.35 o 
 -13   1  18       33.83       48.22     16.92 o 
 -11   1  18        3.51        5.43     15.40 o 
  -9   1  18      114.18       73.35     17.55 o 
  -7   1  18     1072.95     1099.99     34.51 o 
  -5   1  18      159.11      180.80     17.68 o 
  -3   1  18      774.05      758.71     27.67 o 
  -1   1  18      567.05      548.27     24.00 o 
   1   1  18      307.67      377.96     22.35 o 
   3   1  18     2668.21     2950.11     70.29 o 
   5   1  18       75.53       99.48     18.68 o 
   7   1  18      613.81      685.90     20.08 o 
   9   1  18      113.13      108.57     14.64 o 
  11   1  18       94.50      119.43     15.91 o 
 -20   2  18        2.80        0.00     14.64 o 
 -18   2  18        3.78       29.03     13.13 o 
 -16   2  18        3.27       21.84     12.24 o 
 -14   2  18       44.50       74.35     17.80 o 
 -12   2  18      182.32      184.46     19.07 o 
 -10   2  18      665.60      687.04     28.43 o 
  -8   2  18     4061.02     4157.33     85.54 o 
  -6   2  18      261.12      259.50     18.82 o 
  -4   2  18     6596.68     6006.06    143.92 o 
  -2   2  18       27.95       80.92     16.79 o 
   0   2  18     5479.84     5203.88    114.42 o 
   2   2  18     1726.55     1691.60     47.31 o 
   4   2  18      325.95      378.33     22.98 o 
   6   2  18      831.74      789.81     32.22 o 
   8   2  18        5.42       10.86     13.25 o 
  10   2  18       44.65       15.65     14.64 o 
 -19   3  18      133.02      160.08     15.91 o 
 -17   3  18       43.49       39.64     13.51 o 
 -15   3  18       81.34       82.31     13.26 o 
 -13   3  18      211.83      211.87     20.08 o 
 -11   3  18      429.42      411.47     22.48 o 
  -9   3  18        3.83       40.90     17.04 o 
  -7   3  18      515.46      532.67     23.87 o 
  -5   3  18       36.08       79.02     16.28 o 
  -3   3  18      101.35       71.46     17.17 o 
  -1   3  18        9.23       26.13     15.91 o 
   1   3  18      200.72      217.30     19.95 o 
   3   3  18        5.10       36.48     18.05 o 
   5   3  18       14.77        6.06     12.24 o 
   7   3  18       55.63       45.32     13.25 o 
   9   3  18       60.81      112.48     15.40 o 
 -18   4  18        0.18        5.18     14.26 o 
 -16   4  18       13.56        4.17     13.25 o 
 -14   4  18       25.91       23.48     12.12 o 
 -12   4  18      355.43      361.42     23.36 o 
 -10   4  18      240.05      233.21     20.96 o 
  -8   4  18      152.80      157.56     18.18 o 
  -6   4  18      157.34      136.10     17.93 o 
  -4   4  18       34.20        6.06     16.54 o 
  -2   4  18        2.74       22.34     16.03 o 
   0   4  18      642.86      599.42     26.78 o 
   2   4  18       40.34       35.85     18.94 o 
   4   4  18        2.93       21.21     11.99 o 
   6   4  18        0.18       11.36     13.13 o 
   8   4  18        0.84       34.84     14.26 o 
 -15   5  18      168.04      191.52     15.53 o 
 -13   5  18       44.29       49.74     13.38 o 
 -11   5  18      804.22      814.27     24.38 o 
  -9   5  18      203.10      235.22     14.77 o 
  -7   5  18      855.77      915.56     32.60 o 
  -5   5  18       16.51        0.00     18.43 o 
  -3   5  18        0.73        9.34     17.04 o 
  -1   5  18        4.44        5.05     11.61 o 
   1   5  18       84.94       94.30     13.51 o 
   3   5  18      202.51      213.75     15.02 o 
   5   5  18       45.67       72.21     14.52 o 
 -14   6  18        4.70       39.26     14.26 o 
 -12   6  18       25.54       49.48     14.01 o 
 -10   6  18        5.03       10.86     12.88 o 
  -8   6  18        9.86       19.44     12.75 o 
  -6   6  18      136.36      136.10     13.89 o 
  -4   6  18      150.33      150.11     14.14 o 
  -2   6  18       32.50       29.41     12.88 o 
   0   6  18       67.43       76.25     13.89 o 
   2   6  18        5.35        0.00     13.63 o 
   4   6  18       64.12       83.44     15.40 o 
  -9   7  18       99.89       98.97     15.91 o 
  -7   7  18       18.61       27.90     13.63 o 
  -5   7  18      110.71      160.96     15.53 o 
  -3   7  18       25.01       11.11     14.14 o 
  -1   7  18      294.98      262.38     17.30 o 
 -19   1  19       92.75      106.42     14.52 o 
 -17   1  19       62.80       41.28     13.26 o 
 -15   1  19       16.71       57.44     17.55 o 
 -13   1  19       13.61       20.07     15.91 o 
 -11   1  19       68.49       85.84     17.17 o 
  -9   1  19      398.89      320.29     20.21 o 
  -7   1  19     1034.15     1040.19     34.00 o 
  -5   1  19      184.26      161.62     18.18 o 
  -3   1  19     1243.75     1183.74     37.43 o 
  -1   1  19      805.22      670.10     27.67 o 
   1   1  19     2741.74     2883.03     69.92 o 
   3   1  19      877.17      872.03     33.36 o 
   5   1  19     2150.47     2208.38     57.45 o 
   7   1  19      479.82      436.61     17.43 o 
   9   1  19       77.78       62.24     14.90 o 
 -20   2  19       89.33      110.71     15.15 o 
 -18   2  19       44.37       79.91     13.51 o 
 -16   2  19       32.24       51.63     12.62 o 
 -14   2  19     1018.40     1062.98     37.03 o 
 -12   2  19      187.57      214.26     20.08 o 
 -10   2  19     1737.11     1634.84     46.55 o 
  -8   2  19     2654.97     2562.90     64.34 o 
  -6   2  19     1292.61     1213.86     38.44 o 
  -4   2  19      590.71      504.18     26.78 o 
  -2   2  19      324.57      314.70     20.33 o 
   0   2  19      240.69      251.91     20.58 o 
   2   2  19        7.49       18.68     17.80 o 
   4   2  19        9.00        0.00     17.80 o 
   6   2  19      455.38      428.39     17.18 o 
   8   2  19       32.54       30.80     13.89 o 
 -19   3  19        4.46       44.05     14.64 o 
 -17   3  19       20.40       23.35     13.25 o 
 -15   3  19        0.46        0.00     12.12 o 
 -13   3  19        0.46        0.00     18.18 o 
 -11   3  19      665.95      641.25     27.41 o 
  -9   3  19       38.33       13.25     16.92 o 
  -7   3  19      519.94      502.85     25.89 o 
  -5   3  19      268.30      290.05     19.82 o 
  -3   3  19      150.78      132.69     18.18 o 
  -1   3  19        5.46        0.00     16.16 o 
   1   3  19      100.97      100.74     18.94 o 
   3   3  19       48.68       18.05     18.94 o 
   5   3  19        6.66       22.60     12.88 o 
   7   3  19      143.82      138.37     15.15 o 
 -16   4  19       31.26       53.14     13.51 o 
 -14   4  19        7.07       42.67     12.37 o 
 -12   4  19        2.30       17.42     11.87 o 
 -10   4  19        9.33       25.63     17.80 o 
  -8   4  19      197.19      248.86     20.58 o 
  -6   4  19       64.60       68.42     17.55 o 
  -4   4  19       17.93        0.00     16.54 o 
  -2   4  19       16.54       11.87     17.93 o 
   0   4  19       18.50        1.39     17.93 o 
   2   4  19       10.45       28.28     12.37 o 
   4   4  19      139.51      104.16     14.14 o 
   6   4  19       47.58       48.47     14.39 o 
 -15   5  19       20.68       33.07     13.89 o 
 -13   5  19      343.03      426.94     17.17 o 
 -11   5  19       50.64       46.71     13.25 o 
  -9   5  19      117.59       89.64     13.38 o 
  -7   5  19        3.11        0.00     12.50 o 
  -5   5  19        4.85       12.88     11.61 o 
  -3   5  19        2.61        0.00     11.61 o 
  -1   5  19       13.72       21.71     11.87 o 
   1   5  19       69.61       85.72     14.14 o 
   3   5  19        2.22       16.79     13.25 o 
   5   5  19      116.09      118.42     15.53 o 
 -12   6  19       43.76       61.60     14.64 o 
 -10   6  19       86.06       86.10     14.52 o 
  -8   6  19        6.13        4.92     12.88 o 
  -6   6  19       49.45       32.19     12.88 o 
  -4   6  19       46.82       22.09     13.51 o 
  -2   6  19        6.22       20.45     13.00 o 
   0   6  19       28.24       30.93     13.76 o 
   2   6  19       20.60       21.08     14.01 o 
 -20   0  20       61.18       76.63     14.52 o 
 -18   0  20      255.16      301.39     15.91 o 
 -16   0  20      109.69       98.85     13.13 o 
 -14   0  20      315.56      321.12     21.85 o 
 -12   0  20      681.50      641.78     27.41 o 
 -10   0  20      521.93      564.49     24.63 o 
  -8   0  20       11.34        4.54     15.27 o 
  -6   0  20      663.54      753.24     28.55 o 
  -4   0  20      151.69      164.51     17.68 o 
  -2   0  20       68.71       50.12     16.66 o 
   0   0  20       39.28       45.32     16.92 o 
   2   0  20     1511.69     1606.14     45.40 o 
   4   0  20        7.71        0.00     18.56 o 
   6   0  20      241.89      212.88     15.40 o 
   8   0  20        6.95       18.05     13.51 o 
 -19   1  20       36.71       30.30     13.25 o 
 -17   1  20        3.09        0.00     13.13 o 
 -15   1  20      245.23      196.60     22.10 o 
 -13   1  20      126.87      148.22     18.68 o 
 -11   1  20       84.47       94.05     18.18 o 
  -9   1  20       31.29       27.14     16.79 o 
  -7   1  20      293.77      361.41     20.84 o 
  -5   1  20      259.63      248.50     20.20 o 
  -3   1  20      185.58      195.07     18.81 o 
  -1   1  20      770.50      763.54     28.30 o 
   1   1  20        6.47       82.56     18.43 o 
   3   1  20      130.50      168.42     20.70 o 
   5   1  20       33.82        0.00     13.51 o 
   7   1  20       53.14       22.34     14.14 o 
   9   1  20        2.59       22.60     15.02 o 
 -18   2  20       80.90       73.85     13.76 o 
 -16   2  20      210.55      223.10     15.02 o 
 -14   2  20      570.26      580.53     27.41 o 
 -12   2  20       18.69       22.97     17.80 o 
 -10   2  20      645.10      696.96     28.55 o 
  -8   2  20        7.46       26.76     15.91 o 
  -6   2  20     1254.60     1229.91     38.81 o 
  -4   2  20       18.79       11.74     15.91 o 
  -2   2  20        6.31       36.48     16.41 o 
   0   2  20       27.27       27.14     17.29 o 
   2   2  20       37.25        7.83     18.81 o 
   4   2  20       56.08       52.39     13.51 o 
   6   2  20      331.41      379.46     17.43 o 
   8   2  20        8.95        0.00     14.77 o 
 -17   3  20       86.64      103.39     14.90 o 
 -15   3  20        4.20        0.00     12.62 o 
 -13   3  20       45.90       73.34     12.62 o 
 -11   3  20       40.34       26.00     17.67 o 
  -9   3  20      538.47      570.17     25.39 o 
  -7   3  20        7.06       16.28     16.79 o 
  -5   3  20      183.41      140.02     18.56 o 
  -3   3  20      540.85      509.54     23.87 o 
  -1   3  20       16.08       52.39     17.80 o 
   1   3  20      103.93       95.57     19.82 o 
   3   3  20      638.27      688.19     20.46 o 
   5   3  20      111.14      105.67     14.27 o 
   7   3  20       34.08       43.68     14.01 o 
 -16   4  20       51.46       60.59     13.76 o 
 -14   4  20      181.72      198.60     14.52 o 
 -12   4  20      128.51      113.24     13.89 o 
 -10   4  20      199.86      201.00     14.14 o 
  -8   4  20      125.32      131.93     19.06 o 
  -6   4  20        0.28       18.30     17.17 o 
  -4   4  20        5.81        0.00     16.16 o 
  -2   4  20       86.87       73.09     18.68 o 
   0   4  20        7.58       10.22     12.37 o 
   2   4  20       13.65        2.40     12.37 o 
   4   4  20       37.43       33.33     13.51 o 
   6   4  20       61.09       51.25     14.64 o 
 -15   5  20        0.02       20.70     14.52 o 
 -13   5  20      215.79      250.24     16.16 o 
 -11   5  20        5.58        0.00     12.75 o 
  -9   5  20       15.25        0.00     12.62 o 
  -7   5  20       29.24       19.19     12.24 o 
  -5   5  20      170.83      172.34     14.01 o 
  -3   5  20       43.69       42.04     12.62 o 
  -1   5  20       53.77       36.74     12.88 o 
   1   5  20       33.37       63.87     14.14 o 
   3   5  20      256.33      323.74     17.17 o 
 -10   6  20       71.51       29.79     14.39 o 
  -8   6  20      131.27      118.17     15.40 o 
  -6   6  20      140.39      151.12     14.90 o 
  -4   6  20       67.91       89.25     14.39 o 
  -2   6  20      114.67      110.97     14.77 o 
   0   6  20      148.38      162.61     15.53 o 
 -19   1  21        0.77        1.77     13.89 o 
 -17   1  21        3.32        7.07     12.88 o 
 -15   1  21       86.43       94.43     13.26 o 
 -13   1  21        0.91       29.29     17.04 o 
 -11   1  21     2969.14     2936.71     73.72 o 
  -9   1  21      167.48      206.05     19.57 o 
  -7   1  21     4145.34     3998.25     90.72 o 
  -5   1  21       62.63       38.63     17.42 o 
  -3   1  21     1974.53     1796.17     49.98 o 
  -1   1  21      197.16      211.61     20.45 o 
   1   1  21      453.72      471.21     26.65 o 
   3   1  21      444.25      459.33     16.92 o 
   5   1  21       12.18       38.37     12.75 o 
   7   1  21      411.86      479.37     18.82 o 
 -18   2  21        1.54       27.90     13.51 o 
 -16   2  21      475.89      510.61     18.19 o 
 -14   2  21       38.73       38.38     12.62 o 
 -12   2  21      295.54      295.48     21.47 o 
 -10   2  21        0.44       39.26     16.79 o 
  -8   2  21        2.46        0.00     16.41 o 
  -6   2  21       17.59        0.00     16.66 o 
  -4   2  21        0.00       48.09     15.91 o 
  -2   2  21       39.73       45.19     17.93 o 
   0   2  21       25.83       34.97     18.30 o 
   2   2  21      356.28      361.92     15.91 o 
   4   2  21        1.20        0.00     12.75 o 
   6   2  21      545.86      535.39     20.33 o 
 -17   3  21        0.17        3.41     13.51 o 
 -15   3  21        2.33       26.89     12.88 o 
 -13   3  21        6.24       23.73     11.99 o 
 -11   3  21        0.32        0.00     11.87 o 
  -9   3  21       73.11       82.56     18.30 o 
  -7   3  21      274.20      245.34     20.83 o 
  -5   3  21        2.34       13.76     16.28 o 
  -3   3  21      139.95       92.42     19.70 o 
  -1   3  21       24.66       46.20     17.29 o 
   1   3  21       52.19       43.55     13.51 o 
   3   3  21      163.19      157.18     14.39 o 
   5   3  21       84.62       38.76     14.39 o 
 -16   4  21       12.29        0.00     14.52 o 
 -14   4  21      320.76      366.82     17.05 o 
 -12   4  21        2.69        0.00     12.62 o 
 -10   4  21       51.04       61.60     12.75 o 
  -8   4  21       38.08       30.93     12.24 o 
  -6   4  21        0.00        0.00     11.87 o 
  -4   4  21       14.28        1.77     11.61 o 
  -2   4  21        0.50        0.00     11.87 o 
   0   4  21      258.14      290.66     15.66 o 
   2   4  21        5.87       14.14     13.00 o 
   4   4  21       40.05       65.89     14.26 o 
 -13   5  21        6.61        3.41     13.63 o 
 -11   5  21       90.24      113.74     14.39 o 
  -9   5  21        7.62        8.33     12.88 o 
  -7   5  21       60.82       72.59     13.38 o 
  -5   5  21       51.80       70.19     13.38 o 
  -3   5  21      245.06      235.73     15.40 o 
  -1   5  21       89.79       42.29     14.14 o 
   1   5  21       67.16       66.15     14.27 o 
  -8   6  21       16.45       13.63     13.76 o 
  -6   6  21       20.84       44.94     14.01 o 
  -4   6  21       66.10       95.94     14.52 o 
 -18   0  22      165.47      220.44     15.28 o 
 -16   0  22      177.66      233.32     15.40 o 
 -14   0  22      261.76      284.86     15.15 o 
 -12   0  22      549.55      561.57     25.39 o 
 -10   0  22      213.04      151.89     19.82 o 
  -8   0  22     1146.66     1090.35     37.16 o 
  -6   0  22      872.55      769.42     29.57 o 
  -4   0  22      142.51      145.19     17.93 o 
  -2   0  22       92.07       95.31     18.05 o 
   0   0  22      391.39      369.39     23.99 o 
   2   0  22       58.67       52.39     12.88 o 
   4   0  22      354.13      402.07     17.17 o 
   6   0  22       16.57       37.11     13.63 o 
 -17   1  22      293.87      304.43     16.67 o 
 -15   1  22      645.36      704.85     21.22 o 
 -13   1  22       60.61       52.39     12.50 o 
 -11   1  22     1277.49     1242.29     39.82 o 
  -9   1  22      652.71      684.95     28.55 o 
  -7   1  22     1230.42     1251.51     38.94 o 
  -5   1  22      263.81      261.88     20.33 o 
  -3   1  22        0.02       63.12     17.17 o 
  -1   1  22      230.71      165.28     20.33 o 
   1   1  22      423.02      477.88     17.43 o 
   3   1  22       39.44       25.63     13.13 o 
   5   1  22        3.12        0.00     13.38 o 
 -18   2  22      257.69      340.78     17.80 o 
 -16   2  22      225.06      309.34     16.54 o 
 -14   2  22      465.62      508.71     17.43 o 
 -12   2  22     1044.47     1115.40     31.72 o 
 -10   2  22        4.88        0.00     17.67 o 
  -8   2  22      297.45      256.34     20.96 o 
  -6   2  22      512.20      521.52     26.02 o 
  -4   2  22      345.78      253.57     21.47 o 
  -2   2  22     1423.63     1233.00     39.83 o 
   0   2  22        6.85        0.00     12.12 o 
   2   2  22      341.81      300.03     15.91 o 
   4   2  22       37.58       45.95     13.13 o 
   6   2  22       51.38       27.27     14.64 o 
 -17   3  22       15.20       21.08     14.64 o 
 -15   3  22       35.09       68.42     13.76 o 
 -13   3  22       17.44       10.22     12.88 o 
 -11   3  22       13.42        9.97     12.24 o 
  -9   3  22      131.62      139.51     13.51 o 
  -7   3  22        2.17        3.16     17.42 o 
  -5   3  22        0.00        9.97     11.74 o 
  -3   3  22      527.63      522.14     17.43 o 
  -1   3  22      124.00      119.43     13.51 o 
   1   3  22        2.93        7.70     12.88 o 
   3   3  22       10.64       43.30     13.25 o 
   5   3  22      144.90      179.90     16.41 o 
 -14   4  22        2.11       13.25     13.89 o 
 -12   4  22      134.74      199.98     15.40 o 
 -10   4  22      117.00       91.40     14.27 o 
  -8   4  22      153.36      132.56     14.27 o 
  -6   4  22        9.25        1.51     11.87 o 
  -4   4  22      199.76      182.95     14.77 o 
  -2   4  22       68.34       54.03     13.26 o 
   0   4  22       76.41       81.30     14.01 o 
   2   4  22        0.96        0.00     13.51 o 
 -11   5  22       52.49       43.68     14.39 o 
  -9   5  22       33.79       38.25     13.63 o 
  -7   5  22        0.01        0.00     12.88 o 
  -5   5  22       17.47       52.51     13.25 o 
  -3   5  22       39.07       69.93     13.89 o 
  -1   5  22        0.21        0.00     12.75 o 
 -17   1  23      521.17      585.64     19.95 o 
 -15   1  23       57.70       91.90     13.51 o 
 -13   1  23      917.33      997.58     27.67 o 
 -11   1  23      175.20      202.26     14.52 o 
  -9   1  23      471.46      469.58     25.01 o 
  -7   1  23      376.35      418.00     23.99 o 
  -5   1  23        7.84        0.00     17.17 o 
  -3   1  23      189.92      187.49     20.96 o 
  -1   1  23      541.96      585.93     18.06 o 
   1   1  23      165.27      188.37     14.65 o 
   3   1  23      378.10      457.77     18.18 o 
   5   1  23       19.41       12.88     14.14 o 
 -16   2  23       28.93       40.27     14.26 o 
 -14   2  23        4.10        8.84     12.88 o 
 -12   2  23       10.94        0.63     12.50 o 
 -10   2  23       60.03       32.82     12.75 o 
  -8   2  23      115.40      139.12     13.51 o 
  -6   2  23        7.28        0.00     11.99 o 
  -4   2  23      469.14      393.79     16.17 o 
  -2   2  23      101.33      134.20     13.26 o 
   0   2  23      171.96      138.00     14.14 o 
   2   2  23       17.73       15.15     12.62 o 
   4   2  23        0.02       36.86     14.01 o 
 -15   3  23       16.09       67.66     13.51 o 
 -13   3  23      119.64      127.51     14.27 o 
 -11   3  23       31.48       67.16     13.38 o 
  -9   3  23       42.98       51.63     12.88 o 
  -7   3  23       27.28       48.98     12.24 o 
  -5   3  23       58.34       76.63     12.75 o 
  -3   3  23        0.78       33.07     11.87 o 
  -1   3  23        6.28        0.00     12.62 o 
   1   3  23       20.42       37.11     13.25 o 
   3   3  23       52.41       67.79     14.26 o 
 -14   4  23        0.11        0.00     13.89 o 
 -12   4  23       18.91       16.66     13.38 o 
 -10   4  23        5.02        0.00     12.88 o 
  -8   4  23       23.85       15.78     13.00 o 
  -6   4  23        0.03        0.00     12.62 o 
  -4   4  23      123.57      123.09     14.27 o 
  -2   4  23        2.42        0.00     13.25 o 
   0   4  23       30.89       45.70     13.63 o 
  -9   5  23        2.57        0.00     13.89 o 
  -7   5  23        1.00       11.99     12.75 o 
  -5   5  23       75.54       90.39     14.52 o 
  -3   5  23        3.32        0.00     14.26 o 
 -16   0  24       10.96       42.16     13.76 o 
 -14   0  24      366.88      365.20     16.54 o 
 -12   0  24      472.15      446.58     17.43 o 
 -10   0  24     1427.95     1314.35     33.63 o 
  -8   0  24        4.15       40.90     12.12 o 
  -6   0  24      126.09      131.05     12.88 o 
  -4   0  24        1.72       19.57     11.61 o 
  -2   0  24      160.77      139.00     13.26 o 
   0   0  24      342.32      349.91     16.67 o 
   2   0  24        6.96       26.89     12.62 o 
   4   0  24      256.44      249.24     16.92 o 
 -17   1  24       30.45       23.73     14.52 o 
 -15   1  24       49.97       42.42     13.51 o 
 -13   1  24       25.06       62.36     12.88 o 
 -11   1  24      300.03      304.69     16.04 o 
  -9   1  24        0.96       18.30     11.99 o 
  -7   1  24      160.92      143.17     14.14 o 
  -5   1  24        0.35       10.22     11.87 o 
  -3   1  24        0.12       13.38     11.87 o 
  -1   1  24       99.31       63.00     13.51 o 
   1   1  24        8.47       41.78     12.88 o 
   3   1  24      138.44      175.11     15.65 o 
 -16   2  24       13.74       19.82     14.26 o 
 -14   2  24       47.52       54.79     13.51 o 
 -12   2  24       36.76       22.60     13.25 o 
 -10   2  24      287.34      276.78     15.40 o 
  -8   2  24        1.17        0.00     11.87 o 
  -6   2  24       18.47        8.33     12.12 o 
  -4   2  24      110.45       96.07     13.51 o 
  -2   2  24        3.67        2.78     12.12 o 
   0   2  24       14.68       23.35     13.00 o 
   2   2  24       68.69       87.36     14.52 o 
 -13   3  24        8.99       37.36     13.25 o 
 -11   3  24       90.40       95.31     13.89 o 
  -9   3  24      499.24      529.44     18.19 o 
  -7   3  24        5.90       15.65     12.24 o 
  -5   3  24      155.23      137.11     13.89 o 
  -3   3  24      152.25      138.75     14.77 o 
  -1   3  24       26.04        1.01     13.25 o 
   1   3  24      340.86      381.85     18.06 o 
 -12   4  24       23.47       23.98     14.14 o 
 -10   4  24        6.89       47.21     14.01 o 
  -8   4  24        0.55       14.26     12.88 o 
  -6   4  24      106.96      146.95     14.77 o 
  -4   4  24        0.02        0.00     12.37 o 
  -2   4  24       14.43       16.54     13.38 o 
 -15   1  25      150.63      143.67     15.65 o 
 -13   1  25       14.06       40.02     13.25 o 
 -11   1  25       34.71       14.90     13.38 o 
  -9   1  25      152.66      170.82     14.77 o 
  -7   1  25      179.22      197.71     14.27 o 
  -5   1  25       25.57       28.28     12.24 o 
  -3   1  25        0.24       16.03     12.24 o 
  -1   1  25        2.22       15.40     12.50 o 
   1   1  25       61.96       37.37     14.14 o 
 -14   2  25        1.95        0.00     13.25 o 
 -12   2  25       64.91       34.46     13.38 o 
 -10   2  25      171.52      150.49     15.15 o 
  -8   2  25      296.38      323.76     16.16 o 
  -6   2  25       20.74       33.20     12.75 o 
  -4   2  25        9.04       20.58     13.13 o 
  -2   2  25        3.69        0.00     12.62 o 
   0   2  25        1.91       17.92     13.76 o 
 -13   3  25        5.60       26.00     14.39 o 
 -11   3  25       57.23       53.27     14.64 o 
  -9   3  25       76.00       51.25     14.64 o 
  -7   3  25       22.40       59.58     13.13 o 
  -5   3  25      152.15      139.00     14.77 o 
  -3   3  25       64.42       92.66     13.63 o 
  -1   3  25        5.29        0.00     13.38 o 
  -8   4  25      240.30      287.37     17.42 o 
  -6   4  25       30.98       42.04     13.89 o 
 -14   0  26        1.92        1.01     13.63 o 
 -12   0  26       83.91       73.47     14.14 o 
 -10   0  26        0.00        0.00     13.25 o 
  -8   0  26      214.36      178.40     15.02 o 
  -6   0  26      409.01      405.75     17.30 o 
  -4   0  26      113.60       89.00     14.14 o 
  -2   0  26      490.83      458.70     17.81 o 
   0   0  26        0.65        6.19     13.89 o 
 -13   1  26      110.54      126.50     15.40 o 
 -11   1  26       17.84       29.54     13.13 o 
  -9   1  26      200.20      242.54     16.03 o 
  -7   1  26        3.96        0.00     12.62 o 
  -5   1  26      177.54      216.90     15.28 o 
  -3   1  26      169.21      158.70     14.77 o 
  -1   1  26        6.78        0.00     13.13 o 
 -12   2  26      109.73      114.88     15.28 o 
 -10   2  26      115.05      140.64     14.64 o 
  -8   2  26       28.99        0.00     13.76 o 
  -6   2  26       48.23       59.96     13.89 o 
  -4   2  26      118.20      167.53     14.77 o 
  -2   2  26        2.93       50.24     13.25 o 
  -9   3  26       25.74       16.54     13.89 o 
  -7   3  26        0.00        0.00     13.51 o 
  -5   3  26        2.21        9.85     13.51 o 
 -11   1  27        0.00        6.31     14.14 o 
  -9   1  27       22.15        0.00     14.01 o 
  -7   1  27       22.35       39.01     13.25 o 
  -5   1  27       84.22      103.01     14.27 o 
  -3   1  27        1.54        8.84     13.38 o 
  -8   2  27        0.76       16.91     13.89 o 
  -6   2  27        1.63        0.00     13.63 o 
                                                 
